# Supplementary material for: Taxonomic review of Ceratozamia (Zamiaceae) in the Sierra Madre Oriental, Mexico
Source: PhytoKeys. 2018 Jun 21;(100):91–124. doi: 10.3897/phytokeys.100.23152 (PMC6023955; doi:10.3897/phytokeys.100.23152)
Supplement: XML Treatment for Ceratozamia brevifrons [file phytokeys.100.23152-treatment1.xml]

<!DOCTYPE tp:taxon-treatment
  PUBLIC "-//TaxonX//DTD Taxonomic Treatment Publishing DTD v0 20100105//EN" "tax-treatment-NSO.dtd">
<tp:taxon-treatment xmlns:tp="http://www.plazi.org/taxpub"><tp:treatment-meta><kwd-group><label>Taxon classification</label><kwd><named-content xmlns:xlink="http://www.w3.org/1999/xlink" content-type="kingdom">Plantae</named-content></kwd><kwd><named-content xmlns:xlink="http://www.w3.org/1999/xlink" content-type="order">Cycadales</named-content></kwd><kwd><named-content xmlns:xlink="http://www.w3.org/1999/xlink" content-type="family">Zamiaceae</named-content></kwd></kwd-group><mixed-citation publication-type="journal"><person-group><name><surname>Martínez-Domínguez</surname><given-names>Lilí</given-names></name><name><surname>Nicolalde-Morejón</surname><given-names>Fernando</given-names></name><name><surname>Vergara-Silva</surname><given-names>Francisco</given-names></name><name><surname>Stevenson</surname><given-names>Dennis Wm.</given-names></name></person-group><article-title>Taxonomic review of <italic><tp:taxon-name><tp:taxon-name-part taxon-name-part-type="genus" reg="Ceratozamia">Ceratozamia</tp:taxon-name-part></tp:taxon-name></italic> (<tp:taxon-name><tp:taxon-name-part taxon-name-part-type="family">Zamiaceae</tp:taxon-name-part></tp:taxon-name>) in the Sierra Madre Oriental, Mexico</article-title><source>PhytoKeys</source><day>21</day><month>6</month><year>2018</year><volume>2018</volume><issue>100</issue><fpage>91</fpage><lpage>124</lpage><pub-id pub-id-type="doi">10.3897/phytokeys.100.23152</pub-id></mixed-citation></tp:treatment-meta><tp:nomenclature><label>1.</label><tp:taxon-name>
              <tp:taxon-name-part taxon-name-part-type="genus" reg="Ceratozamia">Ceratozamia</tp:taxon-name-part>
              <tp:taxon-name-part taxon-name-part-type="species" reg="brevifrons">brevifrons</tp:taxon-name-part>
            </tp:taxon-name><tp:taxon-authority>Miq. Tijdschr. wis-en natuurk Wet. 1: 41–42. 1847.</tp:taxon-authority><xref ref-type="fig" rid="F3">Figures 3E</xref><xref ref-type="fig" rid="F6">, 6B</xref></tp:nomenclature><tp:treatment-sec sec-type="material" id="SECID0EXGAG"><title>Type.</title><p>MEXICO. Veracruz: Alto Lucero de Gutiérrez Barrios, Apr. 2005, <italic>S. Avendaño R. 5699</italic> (neotype, designated by <xref ref-type="bibr" rid="B47">Vovides et al. 2012</xref>, XAL)</p></tp:treatment-sec><tp:treatment-sec sec-type="description" id="SECID0EDHAG"><title>Description.</title><p>
              <italic>Stem</italic> epigeous, erect, 20–70 cm in length, 15–40 cm in diameter. <italic>Cataphylls</italic> persistent, densely tomentose at emergence, reddish-brown and glabrous at maturity, triangular, apex acuminate, 2–5 × 1.5–4 cm at base. <italic>Leaves</italic> 6–36, descending, 58–173.5 cm, yellowish-green at emergence with a brown pubescence, glabrous at maturity. <italic>Petiole</italic> terete, straight, 20–56 cm, armed with short and robust prickles, green in adult leaves. <italic>Rachis</italic> terete, straight, 35–125.5 cm, armed with prickles, green in adult leaves. <italic>Leaflets</italic> 13–38, lanceolate, abaxially curved and planar, basally falcate, coriaceous, flat, opposite to subopposite, keeled, light green, adaxial and abaxial surfaces glabrous, acuminate apex, symmetric to asymmetric apex, attenuate at base, with conspicuous and light green veins; median leaflets 15.5–41 × 2–4.1 cm, 0.5–3.2 cm between leaflets; articulations yellow, 0.6–1.7 cm wide. <italic>Polliniferous strobilus</italic> solitary, cylindrical, erect, 22–31 cm in length, 5–7 cm in diameter, greenish-yellow at emergence, greenish-yellow with brown to blackish pubescence at maturity; peduncle tomentose, reddish-brown to light-brown, 5.5–9.5 cm in length, 1.8–2.2 cm in diameter; microsporophylls 1.6–2.3 × 1.1–1.5 cm, distal face not recurved. <italic>Ovuliferous strobilus</italic> solitary, cylindrical, erect, 26.5–30 cm in length, 9.8–12 cm in diameter, green with blackish pubescence at emergence, greenish-yellow with brown to blackish trichomes at maturity, acuminate and apiculate apex; peduncle tomentose, brown to reddish-brown, 6–12 cm in length, 2.1–2.4 cm in diameter; megasporophylls 80–154, 1.5–2.5 × 2.3–3.0 cm, prominent distal face, right angle between horns. <italic>Seeds</italic> ovoid, sarcotesta whitish-yellow to yellow when immature, light brown at maturity, 2.5–3 cm in length, 1.7–2 cm in diameter.</p></tp:treatment-sec><tp:treatment-sec sec-type="distribution" id="SECID0E2HAG"><title>Distribution and habitat.</title><p>Endemic to Mexico and only known from the State of Veracruz, in the vicinity of the Sierra de Chiconquiaco, at the transition zone between cloud forest and oak forest, between 500 and 1,350 m of elevation (Fig. <xref ref-type="fig" rid="F8">8</xref>).</p></tp:treatment-sec><tp:treatment-sec sec-type="etymology" id="SECID0EFIAG"><title>Etymology.</title><p>The epithet is derived from referring to its relatively short leaves.</p></tp:treatment-sec><tp:treatment-sec sec-type="Distinguishing features" id="SECID0EKIAG"><title>Distinguishing features.</title><p>This species is easily distinguished from its congeners by having leaflets adaxially keeled, falcate, basally falcate and coriaceous, petioles armed with short, robust prickles, ovulate strobili greenish-yellow with brown to blackish trichomes at maturity and megasporophylls with a prominent distal face and right angle between horns.</p></tp:treatment-sec><tp:treatment-sec sec-type="material" id="SECID0EPIAG"><title>Specimens examined.</title><p>MEXICO. <bold>Veracruz</bold>: Alto Lucero de Gutiérrez Barrios, <italic>A. P. Vovides 119</italic> (XAL), <italic>D. Jimeno-Sevilla 694</italic> (XAL), <italic>F. Nicolalde-Morejón &amp; L. Martínez-Domínguez 2027-2046</italic> (CIB), <italic>G. Castillo-Campos 1297</italic> (XAL), <italic>J. Rees 1636</italic> (MO, XAL), <italic>1641, 1642, 1675</italic> (XAL), <italic>6345</italic> (IEB), <italic>L. Martínez-Domíguez &amp; F. Nicolalde-Morejón 130-133, 216, 229-309</italic> (CIB), <italic>M. Vázquez-Torres 4790</italic> (CIB), <italic>T. W. Walters 2001-02-A, B</italic> (XAL); Chiconquiaco, <italic>F. Nicolalde-Morejón &amp; L. Martínez-Domínguez 2237-2241</italic> (CIB), <italic>L. Martínez-Domíguez &amp; F. Nicolalde-Morejón 556-560</italic> (CIB); Juchique de Ferrer, <italic>A. P Vovides 682</italic> (XAL), <italic>G. Castillo-Campos 1710, 1763, 1768, 1815, 1824, 1981</italic> (XAL), <italic>M. Vázquez-Torres 8633</italic> (CIB); Vega de Alatorre, <italic>B. Guerrero &amp; J. I. Calzada 1826</italic> (XAL), <italic>G. Castillo-Campos 2033</italic> (XAL).</p></tp:treatment-sec><tp:treatment-sec sec-type="Taxonomic comments" id="SECID0EZJAG"><title>Taxonomic comments.</title><p>This species name implies a long history of synonymy, which describes a series of substantial taxonomic disagreements. In the pioneer taxonomic treatments for the genus, <italic><tp:taxon-name><tp:taxon-name-part taxon-name-part-type="genus" reg="Ceratozamia">C.</tp:taxon-name-part> <tp:taxon-name-part taxon-name-part-type="species" reg="brevifrons">brevifrons</tp:taxon-name-part></tp:taxon-name></italic> was considered as a synonym to <italic><tp:taxon-name><tp:taxon-name-part taxon-name-part-type="genus" reg="Ceratozamia">C.</tp:taxon-name-part> <tp:taxon-name-part taxon-name-part-type="species" reg="mexicana">mexicana</tp:taxon-name-part></tp:taxon-name></italic> (<xref ref-type="bibr" rid="B21">Miquel 1861</xref>, 1868-1869; <xref ref-type="bibr" rid="B35">Regel 1876a</xref>; <xref ref-type="bibr" rid="B44">Thiselton-Dyer 1884</xref>; <xref ref-type="bibr" rid="B40">Schuster 1932</xref>), whereas in the most recent treatment it was placed as a synonym of <tp:taxon-name><tp:taxon-name-part taxon-name-part-type="genus" reg="Ceratozamia">C.</tp:taxon-name-part> <tp:taxon-name-part taxon-name-part-type="species" reg="mexicana">mexicana</tp:taxon-name-part> <tp:taxon-name-part taxon-name-part-type="infraspecific-rank">var.</tp:taxon-name-part> <tp:taxon-name-part taxon-name-part-type="variety" reg="mexicana">mexicana</tp:taxon-name-part></tp:taxon-name> (<xref ref-type="bibr" rid="B45">Vovides et al. 1983</xref>). In 2012, Vovides and collaborators removed the binomial from this synonymy after finding plants in the wild, which morphologically corresponded to its original description.</p><fig id="F3" position="float" orientation="portrait"><label>Figure 3.</label><caption><p>Shapes of leaflets. <bold>A</bold> <italic><tp:taxon-name><tp:taxon-name-part taxon-name-part-type="genus" reg="Ceratozamia">C.</tp:taxon-name-part> <tp:taxon-name-part taxon-name-part-type="species" reg="latifolia">latifolia</tp:taxon-name-part></tp:taxon-name></italic> <bold>B</bold> <italic><tp:taxon-name><tp:taxon-name-part taxon-name-part-type="genus" reg="Ceratozamia">C.</tp:taxon-name-part> <tp:taxon-name-part taxon-name-part-type="species" reg="kuesteriana">kuesteriana</tp:taxon-name-part></tp:taxon-name></italic> <bold>C</bold> <italic><tp:taxon-name><tp:taxon-name-part taxon-name-part-type="genus" reg="Ceratozamia">C.</tp:taxon-name-part> <tp:taxon-name-part taxon-name-part-type="species" reg="morettii">morettii</tp:taxon-name-part></tp:taxon-name></italic> <bold>D</bold> <italic><tp:taxon-name><tp:taxon-name-part taxon-name-part-type="genus" reg="Ceratozamia">C.</tp:taxon-name-part> <tp:taxon-name-part taxon-name-part-type="species" reg="sabatoi">sabatoi</tp:taxon-name-part></tp:taxon-name></italic> <bold>E</bold> <italic><tp:taxon-name><tp:taxon-name-part taxon-name-part-type="genus" reg="Ceratozamia">Ceratozamia</tp:taxon-name-part> <tp:taxon-name-part taxon-name-part-type="species" reg="brevifrons">brevifrons</tp:taxon-name-part></tp:taxon-name></italic> <bold>F</bold> <italic><tp:taxon-name><tp:taxon-name-part taxon-name-part-type="genus" reg="Ceratozamia">C.</tp:taxon-name-part> <tp:taxon-name-part taxon-name-part-type="species" reg="chamberlainii">chamberlainii</tp:taxon-name-part></tp:taxon-name></italic> <bold>G</bold> <italic><tp:taxon-name><tp:taxon-name-part taxon-name-part-type="genus" reg="Ceratozamia">C.</tp:taxon-name-part> <tp:taxon-name-part taxon-name-part-type="species" reg="decumbens">decumbens</tp:taxon-name-part></tp:taxon-name></italic> <bold>H</bold> <italic><tp:taxon-name><tp:taxon-name-part taxon-name-part-type="genus" reg="Ceratozamia">C.</tp:taxon-name-part> <tp:taxon-name-part taxon-name-part-type="species" reg="fuscoviridis">fuscoviridis</tp:taxon-name-part></tp:taxon-name></italic> <bold>I</bold> <italic><tp:taxon-name><tp:taxon-name-part taxon-name-part-type="genus" reg="Ceratozamia">C.</tp:taxon-name-part> <tp:taxon-name-part taxon-name-part-type="species" reg="tenuis">tenuis</tp:taxon-name-part></tp:taxon-name></italic> <bold>J</bold> <italic><tp:taxon-name><tp:taxon-name-part taxon-name-part-type="genus" reg="Ceratozamia">C.</tp:taxon-name-part> <tp:taxon-name-part taxon-name-part-type="species" reg="totonacorum">totonacorum</tp:taxon-name-part></tp:taxon-name></italic> <bold>K</bold> <italic><tp:taxon-name><tp:taxon-name-part taxon-name-part-type="genus" reg="Ceratozamia">C.</tp:taxon-name-part> <tp:taxon-name-part taxon-name-part-type="species" reg="delucana">delucana</tp:taxon-name-part></tp:taxon-name></italic> <bold>L</bold> <italic><tp:taxon-name><tp:taxon-name-part taxon-name-part-type="genus" reg="Ceratozamia">C.</tp:taxon-name-part> <tp:taxon-name-part taxon-name-part-type="species" reg="mexicana">mexicana</tp:taxon-name-part></tp:taxon-name></italic>.</p></caption><graphic xmlns:xlink="http://www.w3.org/1999/xlink" xlink:href="phytokeys-100-091-g003.jpg" position="float" orientation="portrait" xlink:type="simple" id="oo_211374.jpg"/></fig><!--PageBreak--></tp:treatment-sec><tp:treatment-sec><!--Section generated to contain objects referenced in tp:taxon-treatment.--><fig id="F6" position="float" orientation="portrait"><label>Figure 6.</label><caption><p>Microsporophylls. <bold>A</bold> <italic><tp:taxon-name><tp:taxon-name-part taxon-name-part-type="genus" reg="Ceratozamia">C.</tp:taxon-name-part> <tp:taxon-name-part taxon-name-part-type="species" reg="sabatoi">sabatoi</tp:taxon-name-part></tp:taxon-name></italic> <bold>B</bold> <italic><tp:taxon-name><tp:taxon-name-part taxon-name-part-type="genus" reg="Ceratozamia">C.</tp:taxon-name-part> <tp:taxon-name-part taxon-name-part-type="species" reg="brevifrons">brevifrons</tp:taxon-name-part></tp:taxon-name></italic>.</p></caption><graphic xmlns:xlink="http://www.w3.org/1999/xlink" xlink:href="phytokeys-100-091-g006.jpg" position="float" orientation="portrait" xlink:type="simple" id="oo_211377.jpg"/></fig><fig id="F8" position="float" orientation="portrait"><label>Figure 8.</label><caption><p>Distribution map of <italic><tp:taxon-name><tp:taxon-name-part taxon-name-part-type="genus" reg="Ceratozamia">Ceratozamia</tp:taxon-name-part> <tp:taxon-name-part taxon-name-part-type="species" reg="tenuis">tenuis</tp:taxon-name-part></tp:taxon-name></italic>, <italic><tp:taxon-name><tp:taxon-name-part taxon-name-part-type="genus" reg="Ceratozamia">C.</tp:taxon-name-part> <tp:taxon-name-part taxon-name-part-type="species" reg="totonacorum">totonacorum</tp:taxon-name-part></tp:taxon-name></italic>, <italic><tp:taxon-name><tp:taxon-name-part taxon-name-part-type="genus" reg="Ceratozamia">C.</tp:taxon-name-part> <tp:taxon-name-part taxon-name-part-type="species" reg="morettii">morettii</tp:taxon-name-part></tp:taxon-name></italic>, <italic><tp:taxon-name><tp:taxon-name-part taxon-name-part-type="genus" reg="Ceratozamia">C.</tp:taxon-name-part> <tp:taxon-name-part taxon-name-part-type="species" reg="mexicana">mexicana</tp:taxon-name-part></tp:taxon-name></italic>, <italic><tp:taxon-name><tp:taxon-name-part taxon-name-part-type="genus" reg="Ceratozamia">C.</tp:taxon-name-part> <tp:taxon-name-part taxon-name-part-type="species" reg="delucana">delucana</tp:taxon-name-part></tp:taxon-name></italic>, <italic><tp:taxon-name><tp:taxon-name-part taxon-name-part-type="genus" reg="Ceratozamia">C.</tp:taxon-name-part> <tp:taxon-name-part taxon-name-part-type="species" reg="decumbens">decumbens</tp:taxon-name-part></tp:taxon-name></italic> and <italic><tp:taxon-name><tp:taxon-name-part taxon-name-part-type="genus" reg="Ceratozamia">C.</tp:taxon-name-part> <tp:taxon-name-part taxon-name-part-type="species" reg="brevifrons">brevifrons</tp:taxon-name-part></tp:taxon-name></italic>.</p></caption><graphic xmlns:xlink="http://www.w3.org/1999/xlink" xlink:href="phytokeys-100-091-g008.jpg" position="float" orientation="portrait" xlink:type="simple" id="oo_211379.jpg"/></fig></tp:treatment-sec><ref-list><ref id="B47"><mixed-citation xmlns:xlink="http://www.w3.org/1999/xlink" xlink:type="simple">
          <person-group><name name-style="western"><surname>Vovides</surname><given-names>AP</given-names></name><name name-style="western"><surname>Avendaño</surname><given-names>S</given-names></name><name name-style="western"><surname>Pérez-Farrera</surname><given-names>MA</given-names></name><name name-style="western"><surname>Stevenson</surname><given-names>DW</given-names></name></person-group> (<year>2012</year>) What is <italic><tp:taxon-name><tp:taxon-name-part taxon-name-part-type="genus">Ceratozamia</tp:taxon-name-part> <tp:taxon-name-part taxon-name-part-type="species">brevifrons</tp:taxon-name-part></tp:taxon-name></italic> (<tp:taxon-name><tp:taxon-name-part taxon-name-part-type="family">Zamiaceae</tp:taxon-name-part></tp:taxon-name>)? Brittonia 64(1): 35–42. <ext-link xlink:type="simple" ext-link-type="doi" xlink:href="10.1007/s12228-011-9199-8">https://doi.org/10.1007/s12228-011-9199-8</ext-link></mixed-citation></ref><ref id="B21"><mixed-citation xmlns:xlink="http://www.w3.org/1999/xlink" xlink:type="simple">
          <person-group><name name-style="western"><surname>Miquel</surname><given-names>FAW</given-names></name></person-group> (<year>1861</year>) <source>Prodromus systematis Cycadearum. In honorem festi diei XV kal. m. Julii MDCCCLXI, quo academia rheno-trajectina exacta XLV lustra celebrat. Utrecht, C. van der. Post Jr., Amsterdam, C. G.</source> <publisher-name>van der Post</publisher-name>, <publisher-loc>1861</publisher-loc>, <size units="page">36 pp</size>.</mixed-citation></ref><ref id="B35"><mixed-citation xmlns:xlink="http://www.w3.org/1999/xlink" xlink:type="simple">
          <person-group><name name-style="western"><surname>Regel</surname><given-names>E</given-names></name></person-group> (<year>1876a</year>) <article-title>Die Cycadeen, deren Gattungen und Arten.</article-title> <source>Gartenjlora</source> <volume>25</volume>: <fpage>259</fpage>–<lpage>262</lpage>.</mixed-citation></ref><ref id="B44"><mixed-citation xmlns:xlink="http://www.w3.org/1999/xlink" xlink:type="simple">
          <person-group><name name-style="western"><surname>Thiselton-Dyer</surname><given-names>WTT</given-names></name></person-group> (<year>1884</year>) <article-title>Order CXXXVII. <tp:taxon-name><tp:taxon-name-part taxon-name-part-type="family">Cycadaceae</tp:taxon-name-part></tp:taxon-name>. Biologia Centrali-Americana.</article-title> <source>Botany</source> <volume>3</volume>: <fpage>190</fpage>–<lpage>195</lpage>.</mixed-citation></ref><ref id="B40"><mixed-citation xmlns:xlink="http://www.w3.org/1999/xlink" xlink:type="simple">
          <person-group><name name-style="western"><surname>Schuster</surname><given-names>J</given-names></name></person-group> (<year>1932</year>) <tp:taxon-name><tp:taxon-name-part taxon-name-part-type="family">Cycadaceae</tp:taxon-name-part></tp:taxon-name>. In: Engler A (Ed.) Das Pflanzenreich 99: 1−168.</mixed-citation></ref><ref id="B45"><mixed-citation xmlns:xlink="http://www.w3.org/1999/xlink" xlink:type="simple">
          <person-group><name name-style="western"><surname>Vovides</surname><given-names>A</given-names></name><name name-style="western"><surname>Rees</surname><given-names>JD</given-names></name><name name-style="western"><surname>Vázque-Torres</surname><given-names>M</given-names></name></person-group> (<year>1983</year>) <tp:taxon-name><tp:taxon-name-part taxon-name-part-type="family">Zamiaceae</tp:taxon-name-part></tp:taxon-name>. Fascículo 26. Flora de Veracruz. Xalapa, Veracruz, 1–11.</mixed-citation></ref></ref-list></tp:taxon-treatment>
