# Supplementary material for: Taxonomic review of Ceratozamia (Zamiaceae) in the Sierra Madre Oriental, Mexico
Source: PhytoKeys. 2018 Jun 21;(100):91–124. doi: 10.3897/phytokeys.100.23152 (PMC6023955; doi:10.3897/phytokeys.100.23152)
Supplement: XML Treatment for Ceratozamia chamberlainii [file phytokeys.100.23152-treatment2.xml]

<!DOCTYPE tp:taxon-treatment
  PUBLIC "-//TaxonX//DTD Taxonomic Treatment Publishing DTD v0 20100105//EN" "tax-treatment-NSO.dtd">
<tp:taxon-treatment xmlns:tp="http://www.plazi.org/taxpub"><tp:treatment-meta><kwd-group><label>Taxon classification</label><kwd><named-content xmlns:xlink="http://www.w3.org/1999/xlink" content-type="kingdom">Plantae</named-content></kwd><kwd><named-content xmlns:xlink="http://www.w3.org/1999/xlink" content-type="order">Cycadales</named-content></kwd><kwd><named-content xmlns:xlink="http://www.w3.org/1999/xlink" content-type="family">Zamiaceae</named-content></kwd></kwd-group><mixed-citation publication-type="journal"><person-group><name><surname>Martínez-Domínguez</surname><given-names>Lilí</given-names></name><name><surname>Nicolalde-Morejón</surname><given-names>Fernando</given-names></name><name><surname>Vergara-Silva</surname><given-names>Francisco</given-names></name><name><surname>Stevenson</surname><given-names>Dennis Wm.</given-names></name></person-group><article-title>Taxonomic review of <italic><tp:taxon-name><tp:taxon-name-part taxon-name-part-type="genus" reg="Ceratozamia">Ceratozamia</tp:taxon-name-part></tp:taxon-name></italic> (<tp:taxon-name><tp:taxon-name-part taxon-name-part-type="family">Zamiaceae</tp:taxon-name-part></tp:taxon-name>) in the Sierra Madre Oriental, Mexico</article-title><source>PhytoKeys</source><day>21</day><month>6</month><year>2018</year><volume>2018</volume><issue>100</issue><fpage>91</fpage><lpage>124</lpage><pub-id pub-id-type="doi">10.3897/phytokeys.100.23152</pub-id></mixed-citation></tp:treatment-meta><tp:nomenclature><label>2.</label><tp:taxon-name>
              <tp:taxon-name-part taxon-name-part-type="genus" reg="Ceratozamia">Ceratozamia</tp:taxon-name-part>
              <tp:taxon-name-part taxon-name-part-type="species" reg="chamberlainii">chamberlainii</tp:taxon-name-part>
            </tp:taxon-name><tp:taxon-authority>Mart.-Domínguez, Nic-Mor. &amp; D.W. Stev. Phytotaxa 317(1): 17–28. 2017.</tp:taxon-authority><xref ref-type="fig" rid="F3">Figure 3F</xref><!--PageBreak--></tp:nomenclature><tp:treatment-sec sec-type="material" id="SECID0EOSAG"><title>Type.</title><p>MEXICO. San Luis Potosí: Xilitla, 20 Mar. 2016, <italic>L. Martínez-Domínguez et al. 933</italic> ♀ (holotype: CIB; isotypes: MEXU, NY).</p></tp:treatment-sec><tp:treatment-sec sec-type="description" id="SECID0EWSAG"><title>Description.</title><p>
              <italic>Stem</italic> epigeous, erect and decumbent, 20–60 cm in length, 15–30 cm in diameter. <italic>Cataphylls</italic> persistent, densely tomentose at emergence, reddish-brown and glabrous at maturity, triangular, apex acuminate, 2.5–5.5 × 1.5–3.5 cm at base. <italic>Leaves</italic> 5–40, descending, 100–207 cm, reddish-brown at emergence with whitish-grey pubescence, glabrous at maturity. <italic>Petiole</italic> terete, straight, 30–69 cm, armed with short and robust prickles, blackish-brown in adult leaves. <italic>Rachis</italic> terete, straight, 65–144 cm, armed with prickles, reddish-brown in mature leaves. <italic>Leaflets</italic> 20–42, oblong, planar and abaxially curved, not basally falcate, coriaceous, flat, opposite to subopposite, plane, dark green, adaxial and abaxial surfaces glabrous, acuminate and asymmetric apex, attenuate at base, with conspicuous and reddish-brown veins; median leaflets 20–37 × 2.3–4 cm, 1.6–3.5 cm between leaflets; articulations generally reddish-brown, 0.5–1.3 cm wide. <italic>Polliniferous strobilus</italic> generally solitary (1–2), cylindrical, erect, 26–31 cm in length, 4.8–6 cm in diameter, greenish-brown at emergence, greenish with reddish-brown pubescence at maturity; peduncle tomentose, reddish-brown, 6–10.3 cm in length, 1.6–2 cm in diameter; microsporophylls 1.6–2.3 × 1.1–1.5 cm, not recurved distal face. <italic>Ovuliferous strobilus</italic> cylindrical, erect, 28–30 cm in length, 9–10.5 cm in diameter, greyish-green with reddish-brown pubescence at emergence, light greyish-brown with reddish-brown trichomes at maturity, acuminate apex; peduncle tomentose, brown to reddish-brown, 4.5–11 cm in length, 1.3–2.5 cm in diameter; megasporophylls 72–190, 1.5–2.5 × 2.3–3.0 cm, prominent distal face, acute angle between horns. <italic>Seeds</italic> ovoid, sarcotesta whitish-red to pink when immature, light brown at maturity, 3.0–4.0 cm in length, 0.6–1.2 cm in diameter.</p></tp:treatment-sec><tp:treatment-sec sec-type="distribution" id="SECID0EOTAG"><title>Distribution and habitat.</title><p>Its range includes the states of San Luis Potosí, Querétaro and Hidalgo (Fig. <xref ref-type="fig" rid="F9">9</xref>). <italic><tp:taxon-name><tp:taxon-name-part taxon-name-part-type="genus" reg="Ceratozamia">Ceratozamia</tp:taxon-name-part> <tp:taxon-name-part taxon-name-part-type="species" reg="chamberlainii">chamberlainii</tp:taxon-name-part></tp:taxon-name></italic> occurs in the cloud forest on rocky outcrops at 900–1,200 m.</p></tp:treatment-sec><tp:treatment-sec sec-type="etymology" id="SECID0EDUAG"><title>Etymology.</title><p>The specific epithet honours Charles Joseph Chamberlain in recognition of his outstanding contributions to knowledge of the biology of the cycads and his fieldwork on Mexican cycads.</p></tp:treatment-sec><tp:treatment-sec sec-type="Distinguishing features" id="SECID0EIUAG"><title>Distinguishing features.</title><p>This species is distinguished by its petioles and rachis with abundant, short prickles; reddish-brown leaves at emergence with coloured articulations at the leaflet attachment to the rachis in adult leaves. Leaflets are oblong and coriaceous with conspicuous, reddish-brown veins.</p></tp:treatment-sec><tp:treatment-sec sec-type="material" id="SECID0ENUAG"><title>Specimens examined.</title><p>MEXICO. <bold>Hidalgo</bold>: Chapulhuacán, <italic>Alcántara-Ayala 3650</italic> (FCME), <italic>F. Nicolalde-Morejón et al. 2200-2203</italic> (CIB), <italic>L. Martínez-Domínguez et al. 429</italic>–<italic>430</italic> (CIB), <italic>441–443</italic> ♀ (CIB), <italic>447</italic> ♂ (CIB), <italic>Vite-Reyes et al. 23</italic> (XAL); La Misión, <italic>Castro-Castro et al</italic>. <italic>1017</italic> (XAL), <italic>Vite-Reyes et al. 20</italic> (XAL). <bold>Querétaro</bold>: Landa de Matamoros, <italic>A. P. Vovides 1291</italic> (XAL, MEXU), <italic>1288, 1290</italic>, 2000 (XAL), <italic>E. Carranza 633</italic> (IEB), <italic>3119</italic> (MEXU), <italic>F. Nicolalde-Morejón et al. 2192-2199</italic> (CIB); <italic>L. Martínez-Domínguez et al. 379, 405</italic> ♂ (CIB), <italic>380–404</italic> (CIB); <italic>L. Martínez-Domínguez et al. 408–426</italic> (CIB), <italic>427, 428</italic> ♂ (CIB), <italic>Rubio Hiram 6332</italic>, <italic>6334</italic> (IEB), <italic>647</italic> (XAL). <bold>San Luis Potosí</bold>: Tamazunchale, <italic>C. L. Lundell 7235</italic> (IEB); Xilitla, <italic>F. Nicolalde-Morejón et al. 2407-2420</italic> (CIB), <italic>L. Martínez-Domínguez et al. 924</italic>–<italic>932</italic> (CIB); <italic>T. W. Walters, TW-2001-04-A</italic> (XAL).</p></tp:treatment-sec><tp:treatment-sec><!--Section generated to contain objects referenced in tp:taxon-treatment.--><fig id="F3" position="float" orientation="portrait"><label>Figure 3.</label><caption><p>Shapes of leaflets. <bold>A</bold> <italic><tp:taxon-name><tp:taxon-name-part taxon-name-part-type="genus" reg="Ceratozamia">C.</tp:taxon-name-part> <tp:taxon-name-part taxon-name-part-type="species" reg="latifolia">latifolia</tp:taxon-name-part></tp:taxon-name></italic> <bold>B</bold> <italic><tp:taxon-name><tp:taxon-name-part taxon-name-part-type="genus" reg="Ceratozamia">C.</tp:taxon-name-part> <tp:taxon-name-part taxon-name-part-type="species" reg="kuesteriana">kuesteriana</tp:taxon-name-part></tp:taxon-name></italic> <bold>C</bold> <italic><tp:taxon-name><tp:taxon-name-part taxon-name-part-type="genus" reg="Ceratozamia">C.</tp:taxon-name-part> <tp:taxon-name-part taxon-name-part-type="species" reg="morettii">morettii</tp:taxon-name-part></tp:taxon-name></italic> <bold>D</bold> <italic><tp:taxon-name><tp:taxon-name-part taxon-name-part-type="genus" reg="Ceratozamia">C.</tp:taxon-name-part> <tp:taxon-name-part taxon-name-part-type="species" reg="sabatoi">sabatoi</tp:taxon-name-part></tp:taxon-name></italic> <bold>E</bold> <italic><tp:taxon-name><tp:taxon-name-part taxon-name-part-type="genus" reg="Ceratozamia">Ceratozamia</tp:taxon-name-part> <tp:taxon-name-part taxon-name-part-type="species" reg="brevifrons">brevifrons</tp:taxon-name-part></tp:taxon-name></italic> <bold>F</bold> <italic><tp:taxon-name><tp:taxon-name-part taxon-name-part-type="genus" reg="Ceratozamia">C.</tp:taxon-name-part> <tp:taxon-name-part taxon-name-part-type="species" reg="chamberlainii">chamberlainii</tp:taxon-name-part></tp:taxon-name></italic> <bold>G</bold> <italic><tp:taxon-name><tp:taxon-name-part taxon-name-part-type="genus" reg="Ceratozamia">C.</tp:taxon-name-part> <tp:taxon-name-part taxon-name-part-type="species" reg="decumbens">decumbens</tp:taxon-name-part></tp:taxon-name></italic> <bold>H</bold> <italic><tp:taxon-name><tp:taxon-name-part taxon-name-part-type="genus" reg="Ceratozamia">C.</tp:taxon-name-part> <tp:taxon-name-part taxon-name-part-type="species" reg="fuscoviridis">fuscoviridis</tp:taxon-name-part></tp:taxon-name></italic> <bold>I</bold> <italic><tp:taxon-name><tp:taxon-name-part taxon-name-part-type="genus" reg="Ceratozamia">C.</tp:taxon-name-part> <tp:taxon-name-part taxon-name-part-type="species" reg="tenuis">tenuis</tp:taxon-name-part></tp:taxon-name></italic> <bold>J</bold> <italic><tp:taxon-name><tp:taxon-name-part taxon-name-part-type="genus" reg="Ceratozamia">C.</tp:taxon-name-part> <tp:taxon-name-part taxon-name-part-type="species" reg="totonacorum">totonacorum</tp:taxon-name-part></tp:taxon-name></italic> <bold>K</bold> <italic><tp:taxon-name><tp:taxon-name-part taxon-name-part-type="genus" reg="Ceratozamia">C.</tp:taxon-name-part> <tp:taxon-name-part taxon-name-part-type="species" reg="delucana">delucana</tp:taxon-name-part></tp:taxon-name></italic> <bold>L</bold> <italic><tp:taxon-name><tp:taxon-name-part taxon-name-part-type="genus" reg="Ceratozamia">C.</tp:taxon-name-part> <tp:taxon-name-part taxon-name-part-type="species" reg="mexicana">mexicana</tp:taxon-name-part></tp:taxon-name></italic>.</p></caption><graphic xmlns:xlink="http://www.w3.org/1999/xlink" xlink:href="phytokeys-100-091-g003.jpg" position="float" orientation="portrait" xlink:type="simple" id="oo_211374.jpg"/></fig><fig id="F9" position="float" orientation="portrait"><label>Figure 9.</label><caption><p>Distribution map of <italic><tp:taxon-name><tp:taxon-name-part taxon-name-part-type="genus" reg="Ceratozamia">Ceratozamia</tp:taxon-name-part> <tp:taxon-name-part taxon-name-part-type="species" reg="sabatoi">sabatoi</tp:taxon-name-part></tp:taxon-name></italic>, <italic><tp:taxon-name><tp:taxon-name-part taxon-name-part-type="genus" reg="Ceratozamia">C.</tp:taxon-name-part> <tp:taxon-name-part taxon-name-part-type="species" reg="latifolia">latifolia</tp:taxon-name-part></tp:taxon-name></italic>, <italic><tp:taxon-name><tp:taxon-name-part taxon-name-part-type="genus" reg="Ceratozamia">C.</tp:taxon-name-part> <tp:taxon-name-part taxon-name-part-type="species" reg="zaragozae">zaragozae</tp:taxon-name-part></tp:taxon-name></italic>, <italic><tp:taxon-name><tp:taxon-name-part taxon-name-part-type="genus" reg="Ceratozamia">C.</tp:taxon-name-part> <tp:taxon-name-part taxon-name-part-type="species" reg="kuesteriana">kuesteriana</tp:taxon-name-part></tp:taxon-name></italic>, <italic><tp:taxon-name><tp:taxon-name-part taxon-name-part-type="genus" reg="Ceratozamia">C.</tp:taxon-name-part> <tp:taxon-name-part taxon-name-part-type="species" reg="hildae">hildae</tp:taxon-name-part></tp:taxon-name></italic>, <italic><tp:taxon-name><tp:taxon-name-part taxon-name-part-type="genus" reg="Ceratozamia">C.</tp:taxon-name-part> <tp:taxon-name-part taxon-name-part-type="species" reg="fuscoviridis">fuscoviridis</tp:taxon-name-part></tp:taxon-name></italic> and <italic><tp:taxon-name><tp:taxon-name-part taxon-name-part-type="genus" reg="Ceratozamia">C.</tp:taxon-name-part> <tp:taxon-name-part taxon-name-part-type="species" reg="chamberlainii">chamberlainii</tp:taxon-name-part></tp:taxon-name></italic>.</p></caption><graphic xmlns:xlink="http://www.w3.org/1999/xlink" xlink:href="phytokeys-100-091-g009.jpg" position="float" orientation="portrait" xlink:type="simple" id="oo_211380.jpg"/></fig></tp:treatment-sec></tp:taxon-treatment>
