# Supplementary material for: Taxonomic review of Ceratozamia (Zamiaceae) in the Sierra Madre Oriental, Mexico
Source: PhytoKeys. 2018 Jun 21;(100):91–124. doi: 10.3897/phytokeys.100.23152 (PMC6023955; doi:10.3897/phytokeys.100.23152)
Supplement: XML Treatment for Ceratozamia decumbens [file phytokeys.100.23152-treatment3.xml]

<!DOCTYPE tp:taxon-treatment
  PUBLIC "-//TaxonX//DTD Taxonomic Treatment Publishing DTD v0 20100105//EN" "tax-treatment-NSO.dtd">
<tp:taxon-treatment xmlns:tp="http://www.plazi.org/taxpub"><tp:treatment-meta><kwd-group><label>Taxon classification</label><kwd><named-content xmlns:xlink="http://www.w3.org/1999/xlink" content-type="kingdom">Plantae</named-content></kwd><kwd><named-content xmlns:xlink="http://www.w3.org/1999/xlink" content-type="order">Cycadales</named-content></kwd><kwd><named-content xmlns:xlink="http://www.w3.org/1999/xlink" content-type="family">Zamiaceae</named-content></kwd></kwd-group><mixed-citation publication-type="journal"><person-group><name><surname>Martínez-Domínguez</surname><given-names>Lilí</given-names></name><name><surname>Nicolalde-Morejón</surname><given-names>Fernando</given-names></name><name><surname>Vergara-Silva</surname><given-names>Francisco</given-names></name><name><surname>Stevenson</surname><given-names>Dennis Wm.</given-names></name></person-group><article-title>Taxonomic review of <italic><tp:taxon-name><tp:taxon-name-part taxon-name-part-type="genus" reg="Ceratozamia">Ceratozamia</tp:taxon-name-part></tp:taxon-name></italic> (<tp:taxon-name><tp:taxon-name-part taxon-name-part-type="family">Zamiaceae</tp:taxon-name-part></tp:taxon-name>) in the Sierra Madre Oriental, Mexico</article-title><source>PhytoKeys</source><day>21</day><month>6</month><year>2018</year><volume>2018</volume><issue>100</issue><fpage>91</fpage><lpage>124</lpage><pub-id pub-id-type="doi">10.3897/phytokeys.100.23152</pub-id></mixed-citation></tp:treatment-meta><tp:nomenclature><label>3.</label><tp:taxon-name>
              <tp:taxon-name-part taxon-name-part-type="genus" reg="Ceratozamia">Ceratozamia</tp:taxon-name-part>
              <tp:taxon-name-part taxon-name-part-type="species" reg="decumbens">decumbens</tp:taxon-name-part>
            </tp:taxon-name><tp:taxon-authority>Vovides, Avendaño, Pérez-Farr. &amp; Gonz.-Astorga. Novon 18 (1): 109–114. 2008.</tp:taxon-authority><xref ref-type="fig" rid="F3">Figure 3G</xref></tp:nomenclature><tp:treatment-sec sec-type="material" id="SECID0EYXAG"><title>Type.</title><p>MEXICO. Veracruz: Naranjal, 8 Apr. 2005, <italic>S. Avendaño &amp; G. Alducin 5706</italic> (holotype: XAL; isotypes: HEM, MO).</p></tp:treatment-sec><tp:treatment-sec sec-type="description" id="SECID0EAYAG"><title>Description.</title><p>
              <italic>Stem</italic> epigeous, erect and decumbent, 10–40 cm in length, 10–25 cm in diameter. <italic>Cataphylls</italic> persistent, densely tomentose at emergence, reddish-brown and partially tomentose at maturity, triangular, apex acuminate, 1.5–3 × 2–4.2 cm at base. <italic>Leaves</italic> 2–7, descending, 80–190 cm, reddish-brown at emergence, whitish-grey pubescence, glabrous at maturity. <italic>Petiole</italic> terete, straight, 40–100 cm, armed with short and thin prickles, greenish-brown in adult leaves. <italic>Rachis</italic> terete, straight, 40–123 cm, armed with prickles and occasionally unarmed, brown and green in adult leaves. <italic>Leaflets</italic> 8–24, oblong, mostly planar, not basally falcate, coriaceous, flat, opposite to subopposite, plane, green, adaxial and abaxial side glabrous, acuminate apex, symmetric and asymmetric apex, attenuate at base, with conspicuous and light green veins; median leaflets 23–47.5 × 2.8–5 cm, 2.6–6.5 cm between leaflets; articulations brown, 0.7–1.2 cm wide. <italic>Polliniferous strobilus</italic> solitary, cylindrical, erect, 20–23 cm in length, 4–4.5 cm in diameter, greenish-yellow at emergence, greenish with reddish-brown pubescence at maturity; peduncle tomentose, reddish-brown to brown, 8–8.5 cm in length, 1.2–1.5 cm in diameter; microsporophylls 1–1.9 × 1–1.4 cm wide, non-recurved distal face. <italic>Ovuliferous strobilus</italic> solitary, cylindrical, erect, 9–11 cm in length, 7–8 cm in diameter, wine at emergence, wine with blackish trichomes at maturity, acute apex; peduncle tomentose, brown, 3–4 cm in length, 1–1.2 cm in diameter; megasporophylls 24–49, 2.3–2.5× 2–3 cm, truncate distal face, right angle between horns. <italic>Seeds</italic> ovoid, sarcotesta whitish-red when immature, light brown at maturity, 1.2–2 cm, 1.2–1.5 cm in diameter.</p></tp:treatment-sec><tp:treatment-sec sec-type="distribution" id="SECID0EYYAG"><title>Distribution and habitat.</title><p>Endemic to a small mountain range in central Veracruz, 450–1,000 m elevation (Fig. <xref ref-type="fig" rid="F8">8</xref>). The vegetation type of the habitat is mountain tropical forest and cloud forest on karstic rocks.</p></tp:treatment-sec><tp:treatment-sec sec-type="etymology" id="SECID0ECZAG"><title>Etymology.</title><p>The epithet alludes to the decumbent nature of trunks in older mature plants.</p></tp:treatment-sec><tp:treatment-sec sec-type="Distinguishing features" id="SECID0EHZAG"><title>Distinguishing features.</title><p>
              <italic><tp:taxon-name><tp:taxon-name-part taxon-name-part-type="genus" reg="Ceratozamia">Ceratozamia</tp:taxon-name-part> <tp:taxon-name-part taxon-name-part-type="species" reg="decumbens">decumbens</tp:taxon-name-part></tp:taxon-name></italic> is distinguished by its oblong coriaceous, mostly planar and basally falcate leaflets; ovulate strobilus wine red with blackish trichomes at maturity and acute apex.</p></tp:treatment-sec><tp:treatment-sec sec-type="material" id="SECID0EYZAG"><title>Specimens examined.</title><p>MEXICO. <bold>Veracruz</bold>: Atoyac, <italic>R. Acevedo R. 728</italic> (XAL); Coetzala, <italic>A. Rincón G. 2798</italic> (MEXU, XAL), <italic>L. Martínez-Domínguez et al. 655-683</italic> (CIB); Ixtaczoquitlán, <italic>A. Pérez P. 282</italic> (XAL); Naranjal, <italic>A. P. Vovides 751</italic> (XAL), <italic>Brigada T. Walters s/n</italic> (XAL), <italic>J. Rees 1690</italic> (XAL), <italic>S. Avendaño R. &amp; G. Alducin 5706</italic> (XAL), <italic>T. W. Walters 41277, 41308, 41397</italic> (XAL); Tequila, <italic>Jaime E. Rivera Hdez. &amp; Antoeván Vergara V. 4195</italic> (MEXU, XAL), <italic>F. Nicolalde-Morejón et al. 2259, 2260</italic> (CIB), <italic>L. Martínez-Domínguez et al. 684-703</italic>; Tezonapa, <italic>M. A. García B. 980</italic> (XAL), <italic>R. Robles G. 882</italic> (XAL).</p></tp:treatment-sec><tp:treatment-sec><!--Section generated to contain objects referenced in tp:taxon-treatment.--><fig id="F3" position="float" orientation="portrait"><label>Figure 3.</label><caption><p>Shapes of leaflets. <bold>A</bold> <italic><tp:taxon-name><tp:taxon-name-part taxon-name-part-type="genus" reg="Ceratozamia">C.</tp:taxon-name-part> <tp:taxon-name-part taxon-name-part-type="species" reg="latifolia">latifolia</tp:taxon-name-part></tp:taxon-name></italic> <bold>B</bold> <italic><tp:taxon-name><tp:taxon-name-part taxon-name-part-type="genus" reg="Ceratozamia">C.</tp:taxon-name-part> <tp:taxon-name-part taxon-name-part-type="species" reg="kuesteriana">kuesteriana</tp:taxon-name-part></tp:taxon-name></italic> <bold>C</bold> <italic><tp:taxon-name><tp:taxon-name-part taxon-name-part-type="genus" reg="Ceratozamia">C.</tp:taxon-name-part> <tp:taxon-name-part taxon-name-part-type="species" reg="morettii">morettii</tp:taxon-name-part></tp:taxon-name></italic> <bold>D</bold> <italic><tp:taxon-name><tp:taxon-name-part taxon-name-part-type="genus" reg="Ceratozamia">C.</tp:taxon-name-part> <tp:taxon-name-part taxon-name-part-type="species" reg="sabatoi">sabatoi</tp:taxon-name-part></tp:taxon-name></italic> <bold>E</bold> <italic><tp:taxon-name><tp:taxon-name-part taxon-name-part-type="genus" reg="Ceratozamia">Ceratozamia</tp:taxon-name-part> <tp:taxon-name-part taxon-name-part-type="species" reg="brevifrons">brevifrons</tp:taxon-name-part></tp:taxon-name></italic> <bold>F</bold> <italic><tp:taxon-name><tp:taxon-name-part taxon-name-part-type="genus" reg="Ceratozamia">C.</tp:taxon-name-part> <tp:taxon-name-part taxon-name-part-type="species" reg="chamberlainii">chamberlainii</tp:taxon-name-part></tp:taxon-name></italic> <bold>G</bold> <italic><tp:taxon-name><tp:taxon-name-part taxon-name-part-type="genus" reg="Ceratozamia">C.</tp:taxon-name-part> <tp:taxon-name-part taxon-name-part-type="species" reg="decumbens">decumbens</tp:taxon-name-part></tp:taxon-name></italic> <bold>H</bold> <italic><tp:taxon-name><tp:taxon-name-part taxon-name-part-type="genus" reg="Ceratozamia">C.</tp:taxon-name-part> <tp:taxon-name-part taxon-name-part-type="species" reg="fuscoviridis">fuscoviridis</tp:taxon-name-part></tp:taxon-name></italic> <bold>I</bold> <italic><tp:taxon-name><tp:taxon-name-part taxon-name-part-type="genus" reg="Ceratozamia">C.</tp:taxon-name-part> <tp:taxon-name-part taxon-name-part-type="species" reg="tenuis">tenuis</tp:taxon-name-part></tp:taxon-name></italic> <bold>J</bold> <italic><tp:taxon-name><tp:taxon-name-part taxon-name-part-type="genus" reg="Ceratozamia">C.</tp:taxon-name-part> <tp:taxon-name-part taxon-name-part-type="species" reg="totonacorum">totonacorum</tp:taxon-name-part></tp:taxon-name></italic> <bold>K</bold> <italic><tp:taxon-name><tp:taxon-name-part taxon-name-part-type="genus" reg="Ceratozamia">C.</tp:taxon-name-part> <tp:taxon-name-part taxon-name-part-type="species" reg="delucana">delucana</tp:taxon-name-part></tp:taxon-name></italic> <bold>L</bold> <italic><tp:taxon-name><tp:taxon-name-part taxon-name-part-type="genus" reg="Ceratozamia">C.</tp:taxon-name-part> <tp:taxon-name-part taxon-name-part-type="species" reg="mexicana">mexicana</tp:taxon-name-part></tp:taxon-name></italic>.</p></caption><graphic xmlns:xlink="http://www.w3.org/1999/xlink" xlink:href="phytokeys-100-091-g003.jpg" position="float" orientation="portrait" xlink:type="simple" id="oo_211374.jpg"/></fig><fig id="F8" position="float" orientation="portrait"><label>Figure 8.</label><caption><p>Distribution map of <italic><tp:taxon-name><tp:taxon-name-part taxon-name-part-type="genus" reg="Ceratozamia">Ceratozamia</tp:taxon-name-part> <tp:taxon-name-part taxon-name-part-type="species" reg="tenuis">tenuis</tp:taxon-name-part></tp:taxon-name></italic>, <italic><tp:taxon-name><tp:taxon-name-part taxon-name-part-type="genus" reg="Ceratozamia">C.</tp:taxon-name-part> <tp:taxon-name-part taxon-name-part-type="species" reg="totonacorum">totonacorum</tp:taxon-name-part></tp:taxon-name></italic>, <italic><tp:taxon-name><tp:taxon-name-part taxon-name-part-type="genus" reg="Ceratozamia">C.</tp:taxon-name-part> <tp:taxon-name-part taxon-name-part-type="species" reg="morettii">morettii</tp:taxon-name-part></tp:taxon-name></italic>, <italic><tp:taxon-name><tp:taxon-name-part taxon-name-part-type="genus" reg="Ceratozamia">C.</tp:taxon-name-part> <tp:taxon-name-part taxon-name-part-type="species" reg="mexicana">mexicana</tp:taxon-name-part></tp:taxon-name></italic>, <italic><tp:taxon-name><tp:taxon-name-part taxon-name-part-type="genus" reg="Ceratozamia">C.</tp:taxon-name-part> <tp:taxon-name-part taxon-name-part-type="species" reg="delucana">delucana</tp:taxon-name-part></tp:taxon-name></italic>, <italic><tp:taxon-name><tp:taxon-name-part taxon-name-part-type="genus" reg="Ceratozamia">C.</tp:taxon-name-part> <tp:taxon-name-part taxon-name-part-type="species" reg="decumbens">decumbens</tp:taxon-name-part></tp:taxon-name></italic> and <italic><tp:taxon-name><tp:taxon-name-part taxon-name-part-type="genus" reg="Ceratozamia">C.</tp:taxon-name-part> <tp:taxon-name-part taxon-name-part-type="species" reg="brevifrons">brevifrons</tp:taxon-name-part></tp:taxon-name></italic>.</p></caption><graphic xmlns:xlink="http://www.w3.org/1999/xlink" xlink:href="phytokeys-100-091-g008.jpg" position="float" orientation="portrait" xlink:type="simple" id="oo_211379.jpg"/></fig></tp:treatment-sec></tp:taxon-treatment>
