# Supplementary material for: Taxonomic review of Ceratozamia (Zamiaceae) in the Sierra Madre Oriental, Mexico
Source: PhytoKeys. 2018 Jun 21;(100):91–124. doi: 10.3897/phytokeys.100.23152 (PMC6023955; doi:10.3897/phytokeys.100.23152)
Supplement: XML Treatment for Ceratozamia fuscoviridis [file phytokeys.100.23152-treatment5.xml]

<!DOCTYPE tp:taxon-treatment
  PUBLIC "-//TaxonX//DTD Taxonomic Treatment Publishing DTD v0 20100105//EN" "tax-treatment-NSO.dtd">
<tp:taxon-treatment xmlns:tp="http://www.plazi.org/taxpub"><tp:treatment-meta><kwd-group><label>Taxon classification</label><kwd><named-content xmlns:xlink="http://www.w3.org/1999/xlink" content-type="kingdom">Plantae</named-content></kwd><kwd><named-content xmlns:xlink="http://www.w3.org/1999/xlink" content-type="order">Cycadales</named-content></kwd><kwd><named-content xmlns:xlink="http://www.w3.org/1999/xlink" content-type="family">Zamiaceae</named-content></kwd></kwd-group><mixed-citation publication-type="journal"><person-group><name><surname>Martínez-Domínguez</surname><given-names>Lilí</given-names></name><name><surname>Nicolalde-Morejón</surname><given-names>Fernando</given-names></name><name><surname>Vergara-Silva</surname><given-names>Francisco</given-names></name><name><surname>Stevenson</surname><given-names>Dennis Wm.</given-names></name></person-group><article-title>Taxonomic review of <italic><tp:taxon-name><tp:taxon-name-part taxon-name-part-type="genus" reg="Ceratozamia">Ceratozamia</tp:taxon-name-part></tp:taxon-name></italic> (<tp:taxon-name><tp:taxon-name-part taxon-name-part-type="family">Zamiaceae</tp:taxon-name-part></tp:taxon-name>) in the Sierra Madre Oriental, Mexico</article-title><source>PhytoKeys</source><day>21</day><month>6</month><year>2018</year><volume>2018</volume><issue>100</issue><fpage>91</fpage><lpage>124</lpage><pub-id pub-id-type="doi">10.3897/phytokeys.100.23152</pub-id></mixed-citation></tp:treatment-meta><tp:nomenclature><label>5.</label><tp:taxon-name>
              <tp:taxon-name-part taxon-name-part-type="genus" reg="Ceratozamia">Ceratozamia</tp:taxon-name-part>
              <tp:taxon-name-part taxon-name-part-type="species" reg="fuscoviridis">fuscoviridis</tp:taxon-name-part>
            </tp:taxon-name><tp:taxon-authority>W. Bull. Retail List 154: 4. 1879.</tp:taxon-authority><xref ref-type="fig" rid="F3">Figure 3H</xref></tp:nomenclature><tp:treatment-sec sec-type="material" id="SECID0EXCBG"><title>Type.</title><p>Hort. Bot. Glasnevin, 21 Mar. 1878 (accessioned 1881), <italic>D. Moore s.n.</italic> (neotype, designated by <xref ref-type="bibr" rid="B4">Calonje and Sennikov 2017</xref>, K). <bold>Epitype</bold> (designated here). MEXICO. Hidalgo: Molango, 31 Mar. 2015, <italic>L. Martínez-Domínguez et al. 493</italic> [♀strob.] (CIB). <bold>Isoepitype</bold> (designated here). <italic>L. Martínez-Domínguez et al. 493</italic> (MEXU).</p><p>
              <tp:taxon-name><tp:taxon-name-part taxon-name-part-type="genus" reg="Ceratozamia">Ceratozamia</tp:taxon-name-part> <tp:taxon-name-part taxon-name-part-type="species" reg="mexicana">mexicana</tp:taxon-name-part> <tp:taxon-name-part taxon-name-part-type="infraspecific-rank">var.</tp:taxon-name-part> <tp:taxon-name-part taxon-name-part-type="variety" reg="longifolia">longifolia</tp:taxon-name-part> <tp:taxon-name-part taxon-name-part-type="infraspecific-rank">f.</tp:taxon-name-part> <tp:taxon-name-part taxon-name-part-type="form" reg="fuscoviridis">fuscoviridis</tp:taxon-name-part></tp:taxon-name> (W. Bull) Schuster. Pflanzenr 99:132. 1932. Type: Based on <italic><tp:taxon-name><tp:taxon-name-part taxon-name-part-type="genus" reg="Ceratozamia">Ceratozamia</tp:taxon-name-part> <tp:taxon-name-part taxon-name-part-type="species" reg="fuscoviridis">fuscoviridis</tp:taxon-name-part></tp:taxon-name></italic> W. Bull.</p></tp:treatment-sec><tp:treatment-sec sec-type="description" id="SECID0EQEBG"><title>Description.</title><p>
              <italic>Stem</italic> epigeous, erect and decumbent, 20–90 cm in length, 25–40 cm in diameter. <italic>Cataphylls</italic> persistent, densely tomentose at emergence, reddish-brown and partially tomentose at maturity, triangular, apex acuminate, 2–4.5 × 2–3.5 cm at base. <italic>Leaves</italic> 10–70, ascending, 92–215 cm, light green and dark brown at emergence, whitish- grey pubescence, glabrous at maturity. <italic>Petiole</italic> terete, straight, 40–95 cm, armed with long and thin prickles, dark green in adult leaves. <italic>Rachis</italic> terete, straight, 65–150 cm, armed with prickles, green in adult leaves. <italic>Leaflets</italic> 28–67, lanceolate, abaxially curved, basally falcate, papyraceous, flat, opposite to subopposite, plane, green, adaxial and abaxial side glabrous, acuminate and symmetric apex, attenuate at base, with conspicuous, and light green and brown veins; median leaflets 16.6–42 × 1.3–2.1 cm, 0.6–2 cm between leaflets; articulations green and brown, 0.6–1.3 cm wide. <italic>Polliniferous strobilus</italic> solitary, cylindrical, erect, 26.5–28 cm in length, 5–8 cm in diameter, brownish-yellow at emergence, greenish-brown with reddish-brown pubescence at maturity; peduncle tomentose, reddish-brown to brown, 5–14.5 cm in length, 1.6–2.3 cm in diameter; microsporophylls 1.9–2.3 × 1.3–1.5 cm, non-recurved distal face. <italic>Ovuliferous strobilus</italic> solitary, cylindrical, erect or pendulous, 24–35 cm in length, 8.5–10.5 cm in diameter, green with brown pubescence at emergence, brown-green with dark brown trichomes at maturity, acuminate apex; peduncle tomentose, brown to reddish-brown, 4–10 cm in length, 1.8–2.2 cm in diameter; megasporophylls 99–143, 2.5–3.8× 2.3–3.3 cm, truncate distal face, obtuse angle between horns. <italic>Seeds</italic> ovoid, sarcotesta whitish-yellow to yellow when immature, light brown at maturity, 2–2.6 cm in length, 1.5–2 cm in diameter.</p></tp:treatment-sec><tp:treatment-sec sec-type="distribution" id="SECID0EIFBG"><title>Distribution and habitat.</title><p>Endemic of south-central Carso Huasteco, from central Hidalgo mountain range, to southeast of Hidalgo, including the western portion of Veracruz at an elevation ranging between 1,800–1,900 m in cloud forest (Fig. <xref ref-type="fig" rid="F9">9</xref>).</p></tp:treatment-sec><tp:treatment-sec sec-type="etymology" id="SECID0ESFBG"><title>Etymology.</title><p>The epithet alludes to the dark-brown colour of the leaf at emergence.</p></tp:treatment-sec><tp:treatment-sec sec-type="Distinguishing features" id="SECID0EXFBG"><title>Distinguishing features.</title><p>This species is distinguished by lanceolate and papyraceous leaflets; petiole armed with long, thin prickles; ovulate strobilus brown-green with dark trichomes at maturity. This species is polymorphic within populations as it has light green or dark-brown leaf colour at emergence in all populations.</p></tp:treatment-sec><tp:treatment-sec sec-type="material" id="SECID0E3FBG"><title>Specimens examined.</title><p>MEXICO. <bold>Hidalgo</bold>: Eloxochitlán, <italic>I. Luna Vega 54716</italic> (FCME), <italic>O. Alcántara Ayala 54805</italic> (FCME); Metztitlán, <italic>J. L. López-García 449</italic> (MEXU); Molango de Escamilla, <italic>A. Vite-Reyes et al. 6</italic> (XAL), <italic>A. P. Vovides 1298, 1301</italic> (XAL), <italic>F. Nicolalde-Morejón et al. 2209-2211</italic> (CIB), <italic>L. Martínez-Domínguez et al. 485-514</italic> (CIB), <italic>R. Mayorga-Saucedo &amp; O. Alcántara-Ayala s/n</italic> (FCME), <italic>T. W. Walters 2001-03-A</italic> (XAL); Tenango de Doria, <italic>I. Luna Vega 794</italic> (FCME); Tlanchinol, <italic>I. Luna Vega s/n</italic> (FCME), <italic>625, 789</italic> (XAL), <italic>F. Nicolalde-Morejón et al. 2204-2208</italic> (CIB), <italic>L. Martínez-Domínguez et al. 455-484</italic> (CIB); Zacualtipán de Ángeles, <italic>J. Rees 389</italic> (FCME, MEXU), <italic>1611</italic> (XAL), <italic>6339</italic> (IEB). <bold>Veracruz</bold>: Huayacocotla, <italic>D. Saavedra Millán 64</italic> (FCME), <!--PageBreak--><italic>J. Palma G. 63</italic> (XAL), <italic>F. Nicolalde-Morejón et al. 2212-2214</italic> (CIB), <italic>L. Ballesteros &amp; F. Ballesteros 460</italic> (XAL), <italic>L. G. Juárez G. 47</italic> (XAL), <italic>L. Martínez-Domínguez et al. 515-544</italic> (CIB), <italic>R. Hernández M. 1507</italic> (MEXU, XAL), <italic>V. Sosa 59</italic> (XAL).</p></tp:treatment-sec><tp:treatment-sec sec-type="Taxonomic comments" id="SECID0EZHBG"><title>Taxonomic comments.</title><p>This binomial has experienced different reassignments and transferences since its informal publication as “<italic>Ceratozamia fusca-viridis</italic>” by Moore in 1878. This author considered it as a provisional name (“proviso nomen”) and thus was not validly published. The changes that this name has undergone are the following: synonymy under <tp:taxon-name><tp:taxon-name-part taxon-name-part-type="genus" reg="Ceratozamia">Ceratozamia</tp:taxon-name-part> <tp:taxon-name-part taxon-name-part-type="species" reg="mexicana">mexicana</tp:taxon-name-part> <tp:taxon-name-part taxon-name-part-type="infraspecific-rank">var.</tp:taxon-name-part> <tp:taxon-name-part taxon-name-part-type="variety" reg="longifolia">longifolia</tp:taxon-name-part></tp:taxon-name> (<xref ref-type="bibr" rid="B44">Thiselton-Dyer 1884</xref>); transference from variety to form (<xref ref-type="bibr" rid="B40">Schuster 1932</xref>); and attempted validation of the name in accordance with current nomenclatural rules (<xref ref-type="bibr" rid="B30">Osborne et al. 2006</xref>). Recently, though, <xref ref-type="bibr" rid="B4">Calonje and Sennikov (2017)</xref> have attributed authorship of the binomial to <xref ref-type="bibr" rid="B3">Bull (1879)</xref> who presented a brief description of the taxon in a commercial catalogue of plants.</p></tp:treatment-sec><tp:treatment-sec><!--Section generated to contain objects referenced in tp:taxon-treatment.--><fig id="F3" position="float" orientation="portrait"><label>Figure 3.</label><caption><p>Shapes of leaflets. <bold>A</bold> <italic><tp:taxon-name><tp:taxon-name-part taxon-name-part-type="genus" reg="Ceratozamia">C.</tp:taxon-name-part> <tp:taxon-name-part taxon-name-part-type="species" reg="latifolia">latifolia</tp:taxon-name-part></tp:taxon-name></italic> <bold>B</bold> <italic><tp:taxon-name><tp:taxon-name-part taxon-name-part-type="genus" reg="Ceratozamia">C.</tp:taxon-name-part> <tp:taxon-name-part taxon-name-part-type="species" reg="kuesteriana">kuesteriana</tp:taxon-name-part></tp:taxon-name></italic> <bold>C</bold> <italic><tp:taxon-name><tp:taxon-name-part taxon-name-part-type="genus" reg="Ceratozamia">C.</tp:taxon-name-part> <tp:taxon-name-part taxon-name-part-type="species" reg="morettii">morettii</tp:taxon-name-part></tp:taxon-name></italic> <bold>D</bold> <italic><tp:taxon-name><tp:taxon-name-part taxon-name-part-type="genus" reg="Ceratozamia">C.</tp:taxon-name-part> <tp:taxon-name-part taxon-name-part-type="species" reg="sabatoi">sabatoi</tp:taxon-name-part></tp:taxon-name></italic> <bold>E</bold> <italic><tp:taxon-name><tp:taxon-name-part taxon-name-part-type="genus" reg="Ceratozamia">Ceratozamia</tp:taxon-name-part> <tp:taxon-name-part taxon-name-part-type="species" reg="brevifrons">brevifrons</tp:taxon-name-part></tp:taxon-name></italic> <bold>F</bold> <italic><tp:taxon-name><tp:taxon-name-part taxon-name-part-type="genus" reg="Ceratozamia">C.</tp:taxon-name-part> <tp:taxon-name-part taxon-name-part-type="species" reg="chamberlainii">chamberlainii</tp:taxon-name-part></tp:taxon-name></italic> <bold>G</bold> <italic><tp:taxon-name><tp:taxon-name-part taxon-name-part-type="genus" reg="Ceratozamia">C.</tp:taxon-name-part> <tp:taxon-name-part taxon-name-part-type="species" reg="decumbens">decumbens</tp:taxon-name-part></tp:taxon-name></italic> <bold>H</bold> <italic><tp:taxon-name><tp:taxon-name-part taxon-name-part-type="genus" reg="Ceratozamia">C.</tp:taxon-name-part> <tp:taxon-name-part taxon-name-part-type="species" reg="fuscoviridis">fuscoviridis</tp:taxon-name-part></tp:taxon-name></italic> <bold>I</bold> <italic><tp:taxon-name><tp:taxon-name-part taxon-name-part-type="genus" reg="Ceratozamia">C.</tp:taxon-name-part> <tp:taxon-name-part taxon-name-part-type="species" reg="tenuis">tenuis</tp:taxon-name-part></tp:taxon-name></italic> <bold>J</bold> <italic><tp:taxon-name><tp:taxon-name-part taxon-name-part-type="genus" reg="Ceratozamia">C.</tp:taxon-name-part> <tp:taxon-name-part taxon-name-part-type="species" reg="totonacorum">totonacorum</tp:taxon-name-part></tp:taxon-name></italic> <bold>K</bold> <italic><tp:taxon-name><tp:taxon-name-part taxon-name-part-type="genus" reg="Ceratozamia">C.</tp:taxon-name-part> <tp:taxon-name-part taxon-name-part-type="species" reg="delucana">delucana</tp:taxon-name-part></tp:taxon-name></italic> <bold>L</bold> <italic><tp:taxon-name><tp:taxon-name-part taxon-name-part-type="genus" reg="Ceratozamia">C.</tp:taxon-name-part> <tp:taxon-name-part taxon-name-part-type="species" reg="mexicana">mexicana</tp:taxon-name-part></tp:taxon-name></italic>.</p></caption><graphic xmlns:xlink="http://www.w3.org/1999/xlink" xlink:href="phytokeys-100-091-g003.jpg" position="float" orientation="portrait" xlink:type="simple" id="oo_211374.jpg"/></fig><fig id="F9" position="float" orientation="portrait"><label>Figure 9.</label><caption><p>Distribution map of <italic><tp:taxon-name><tp:taxon-name-part taxon-name-part-type="genus" reg="Ceratozamia">Ceratozamia</tp:taxon-name-part> <tp:taxon-name-part taxon-name-part-type="species" reg="sabatoi">sabatoi</tp:taxon-name-part></tp:taxon-name></italic>, <italic><tp:taxon-name><tp:taxon-name-part taxon-name-part-type="genus" reg="Ceratozamia">C.</tp:taxon-name-part> <tp:taxon-name-part taxon-name-part-type="species" reg="latifolia">latifolia</tp:taxon-name-part></tp:taxon-name></italic>, <italic><tp:taxon-name><tp:taxon-name-part taxon-name-part-type="genus" reg="Ceratozamia">C.</tp:taxon-name-part> <tp:taxon-name-part taxon-name-part-type="species" reg="zaragozae">zaragozae</tp:taxon-name-part></tp:taxon-name></italic>, <italic><tp:taxon-name><tp:taxon-name-part taxon-name-part-type="genus" reg="Ceratozamia">C.</tp:taxon-name-part> <tp:taxon-name-part taxon-name-part-type="species" reg="kuesteriana">kuesteriana</tp:taxon-name-part></tp:taxon-name></italic>, <italic><tp:taxon-name><tp:taxon-name-part taxon-name-part-type="genus" reg="Ceratozamia">C.</tp:taxon-name-part> <tp:taxon-name-part taxon-name-part-type="species" reg="hildae">hildae</tp:taxon-name-part></tp:taxon-name></italic>, <italic><tp:taxon-name><tp:taxon-name-part taxon-name-part-type="genus" reg="Ceratozamia">C.</tp:taxon-name-part> <tp:taxon-name-part taxon-name-part-type="species" reg="fuscoviridis">fuscoviridis</tp:taxon-name-part></tp:taxon-name></italic> and <italic><tp:taxon-name><tp:taxon-name-part taxon-name-part-type="genus" reg="Ceratozamia">C.</tp:taxon-name-part> <tp:taxon-name-part taxon-name-part-type="species" reg="chamberlainii">chamberlainii</tp:taxon-name-part></tp:taxon-name></italic>.</p></caption><graphic xmlns:xlink="http://www.w3.org/1999/xlink" xlink:href="phytokeys-100-091-g009.jpg" position="float" orientation="portrait" xlink:type="simple" id="oo_211380.jpg"/></fig></tp:treatment-sec><ref-list><ref id="B4"><mixed-citation xmlns:xlink="http://www.w3.org/1999/xlink" xlink:type="simple">
          <person-group><name name-style="western"><surname>Calonje</surname><given-names>M</given-names></name><name name-style="western"><surname>Sennikov</surname><given-names>AN</given-names></name></person-group> (<year>2017</year>) <article-title>In the process of saving plant names from oblivion: The revised nomenclature of <italic><tp:taxon-name><tp:taxon-name-part taxon-name-part-type="genus">Ceratozamia</tp:taxon-name-part> <tp:taxon-name-part taxon-name-part-type="species">fuscoviridis</tp:taxon-name-part></tp:taxon-name></italic> (<tp:taxon-name><tp:taxon-name-part taxon-name-part-type="family">Zamiaceae</tp:taxon-name-part></tp:taxon-name>).</article-title> <source>Taxon</source> <volume>66</volume>(<issue>1</issue>): <fpage>158</fpage>–<lpage>164</lpage>. <ext-link xlink:type="simple" ext-link-type="doi" xlink:href="10.12705/661.9">https://doi.org/10.12705/661.9</ext-link></mixed-citation></ref><ref id="B44"><mixed-citation xmlns:xlink="http://www.w3.org/1999/xlink" xlink:type="simple">
          <person-group><name name-style="western"><surname>Thiselton-Dyer</surname><given-names>WTT</given-names></name></person-group> (<year>1884</year>) <article-title>Order CXXXVII. <tp:taxon-name><tp:taxon-name-part taxon-name-part-type="family">Cycadaceae</tp:taxon-name-part></tp:taxon-name>. Biologia Centrali-Americana.</article-title> <source>Botany</source> <volume>3</volume>: <fpage>190</fpage>–<lpage>195</lpage>.</mixed-citation></ref><ref id="B40"><mixed-citation xmlns:xlink="http://www.w3.org/1999/xlink" xlink:type="simple">
          <person-group><name name-style="western"><surname>Schuster</surname><given-names>J</given-names></name></person-group> (<year>1932</year>) <tp:taxon-name><tp:taxon-name-part taxon-name-part-type="family">Cycadaceae</tp:taxon-name-part></tp:taxon-name>. In: Engler A (Ed.) Das Pflanzenreich 99: 1−168.</mixed-citation></ref><ref id="B30"><mixed-citation xmlns:xlink="http://www.w3.org/1999/xlink" xlink:type="simple">
          <person-group><name name-style="western"><surname>Osborne</surname><given-names>R</given-names></name><name name-style="western"><surname>Stevenson</surname><given-names>DW</given-names></name><name name-style="western"><surname>Vovides</surname><given-names>AP</given-names></name></person-group> (<year>2006</year>) What is <italic><tp:taxon-name><tp:taxon-name-part taxon-name-part-type="genus">Ceratozamia</tp:taxon-name-part> <tp:taxon-name-part taxon-name-part-type="species">fuscoviridis</tp:taxon-name-part></tp:taxon-name></italic>? Delpinoa 48: 5–10.</mixed-citation></ref><ref id="B3"><mixed-citation xmlns:xlink="http://www.w3.org/1999/xlink" xlink:type="simple">
          <person-group><name name-style="western"><surname>Bull</surname><given-names>W</given-names></name></person-group> (<year>1879</year>) A retail list of new beautiful &amp; rare plants offered by William Bull, vol. 154. Printed for W. Bull, London.</mixed-citation></ref></ref-list></tp:taxon-treatment>
