# Supplementary material for: Taxonomic review of Ceratozamia (Zamiaceae) in the Sierra Madre Oriental, Mexico
Source: PhytoKeys. 2018 Jun 21;(100):91–124. doi: 10.3897/phytokeys.100.23152 (PMC6023955; doi:10.3897/phytokeys.100.23152)
Supplement: XML Treatment for Ceratozamia hildae [file phytokeys.100.23152-treatment6.xml]

<!DOCTYPE tp:taxon-treatment
  PUBLIC "-//TaxonX//DTD Taxonomic Treatment Publishing DTD v0 20100105//EN" "tax-treatment-NSO.dtd">
<tp:taxon-treatment xmlns:tp="http://www.plazi.org/taxpub"><tp:treatment-meta><kwd-group><label>Taxon classification</label><kwd><named-content xmlns:xlink="http://www.w3.org/1999/xlink" content-type="kingdom">Plantae</named-content></kwd><kwd><named-content xmlns:xlink="http://www.w3.org/1999/xlink" content-type="order">Cycadales</named-content></kwd><kwd><named-content xmlns:xlink="http://www.w3.org/1999/xlink" content-type="family">Zamiaceae</named-content></kwd></kwd-group><mixed-citation publication-type="journal"><person-group><name><surname>Martínez-Domínguez</surname><given-names>Lilí</given-names></name><name><surname>Nicolalde-Morejón</surname><given-names>Fernando</given-names></name><name><surname>Vergara-Silva</surname><given-names>Francisco</given-names></name><name><surname>Stevenson</surname><given-names>Dennis Wm.</given-names></name></person-group><article-title>Taxonomic review of <italic><tp:taxon-name><tp:taxon-name-part taxon-name-part-type="genus" reg="Ceratozamia">Ceratozamia</tp:taxon-name-part></tp:taxon-name></italic> (<tp:taxon-name><tp:taxon-name-part taxon-name-part-type="family">Zamiaceae</tp:taxon-name-part></tp:taxon-name>) in the Sierra Madre Oriental, Mexico</article-title><source>PhytoKeys</source><day>21</day><month>6</month><year>2018</year><volume>2018</volume><issue>100</issue><fpage>91</fpage><lpage>124</lpage><pub-id pub-id-type="doi">10.3897/phytokeys.100.23152</pub-id></mixed-citation></tp:treatment-meta><tp:nomenclature><label>6.</label><tp:taxon-name>
              <tp:taxon-name-part taxon-name-part-type="genus" reg="Ceratozamia">Ceratozamia</tp:taxon-name-part>
              <tp:taxon-name-part taxon-name-part-type="species" reg="hildae">hildae</tp:taxon-name-part>
            </tp:taxon-name><tp:taxon-authority>G. P. Landry &amp; M. C. Wilson. Brittonia 31(3): 422–424. 1979.</tp:taxon-authority><xref ref-type="fig" rid="F4">Figures 4A</xref><xref ref-type="fig" rid="F7">, 7B</xref><!--PageBreak--></tp:nomenclature><tp:treatment-sec sec-type="material" id="SECID0E4KBG"><title>Type.</title><p>Louisiana, Baton Rouge, cultivated at 5988 South Pollard Parkway (originally from several km N of Xilitla, San Luis Potosí, Mexico), <italic>Landry G 76521</italic> (holotype: GH; isotypes: FTG, LSU, MEXU, MICH, NY, US).</p></tp:treatment-sec><tp:treatment-sec sec-type="description" id="SECID0EFLBG"><title>Description.</title><p>
              <italic>Stem</italic> semi-epigeous, erect, 10–20 cm in length, 10–15 cm in diameter. <italic>Cataphylls</italic> persistent, densely tomentose at emergence, reddish-brown and partially tomentose at maturity, triangular, apex acuminate, 2.1–3 × 0.8–1.5 cm at base. <italic>Leaves</italic> 2–7, ascending, 95–202 cm, reddish-brown at emergence with whitish-grey pubescence, glabrous at maturity. <italic>Petiole</italic> terete, straight, 43–89 cm, armed with thin and short prickles, greenish-brown and green in adult leaves. <italic>Rachis</italic> terete, straight, 60–130 cm, armed with prickles and occasionally unarmed, greenish-brown in adult leaves. <italic>Leaflets</italic> with 5–11 fascicles, 16–56 leaflets in total, oblong, mostly planar, basally falcate to non-basally falcate, membranaceous, flat, clustered, plane, green, adaxial and abaxial side glaucous, acuminate apex, symmetric and asymmetric apex, attenuate at base, with conspicuous and light green veins; median leaflets 14.5–24 × 2.4–5 cm, 6–15 cm between leaflets; articulations brown and green, 0.2–0.5 cm wide. <italic>Polliniferous strobilus</italic> solitary, cylindrical, erect, 8–10 cm in length, 2–2.5 cm in diameter, brown with reddish-brown pubescence at emergence, reddish-brown at maturity; peduncle tomentose, reddish-brown to brown, 6–7.5 cm in length, 0.9–1 cm in diameter; microsporophylls 0.8–1.2 × 0.6–0.9 cm, non-recurved distal face. <italic>Ovuliferous strobilus</italic> solitary, cylindrical, erect, 10–14 cm in length, 6–9 cm in diameter, green at emergence with brown trichomes, green with brown to blackish trichomes at maturity, acuminate apex; peduncle tomentose, brown, 5–6 cm in length, 1.2–1.5 cm in diameter; megasporophylls 36–77, 2–3.7 × 2–4 cm, prominent distal face, right angle between horns. <italic>Seeds</italic> ovoid, sarcotesta whitish-red when immature, light brown at maturity, 1.3–2.3 cm in length, 1.2–1.5 cm in diameter.</p><fig id="F4" position="float" orientation="portrait"><label>Figure 4.</label><caption><p>Types of leaves and leaflets. <bold>A</bold> Linear petiole and rachis with clustered leaflets <bold>B</bold> Twisted petioles and rachis, with opposite to subopposite leaflets.</p></caption><graphic xmlns:xlink="http://www.w3.org/1999/xlink" xlink:href="phytokeys-100-091-g004.jpg" position="float" orientation="portrait" xlink:type="simple" id="oo_211375.jpg"/></fig></tp:treatment-sec><tp:treatment-sec sec-type="distribution" id="SECID0EOMBG"><title>Distribution and habitat.</title><p>Endemic to Mexico in San Luis Potosí (Fig. <xref ref-type="fig" rid="F9">9</xref>), in the evergreen tropical forests.</p><!--PageBreak--></tp:treatment-sec><tp:treatment-sec sec-type="etymology" id="SECID0EZMBG"><title>Etymology.</title><p>The epithet is in honour of Hilda Guerra Walker, daughter of the original collector.</p></tp:treatment-sec><tp:treatment-sec sec-type="Distinguishing features" id="SECID0E5MBG"><title>Distinguishing features.</title><p>
              <italic><tp:taxon-name><tp:taxon-name-part taxon-name-part-type="genus" reg="Ceratozamia">Ceratozamia</tp:taxon-name-part> <tp:taxon-name-part taxon-name-part-type="species" reg="hildae">hildae</tp:taxon-name-part></tp:taxon-name></italic> differs from its congeners by its clustered leaflets. Besides, leaflets are membranaceous and oblong.</p></tp:treatment-sec><tp:treatment-sec sec-type="material" id="SECID0EPNBG"><title>Specimens examined.</title><p>MEXICO. <bold>Querétaro</bold>: Jalpan de Serra, <italic>A. P. Vovides 337</italic> (XAL), <italic>A. P. Vovides s/n</italic> (IEB), <italic>B. Servin 870</italic>, <italic>986</italic> (MEXU), <italic>6328, 6330</italic> (IEB), <italic>J. Rees s/n</italic> (IEB), <italic>312</italic> (XAL). <bold>San Luis Potosí</bold>: Aquismón, <italic>A. P. Vovides &amp; J. Rees 312</italic> (MEXU, XAL), <italic>F. Nicolalde-Morejón et al. 2391-2406</italic> (CIB), <italic>L. Martínez-Domínguez et al. 910-923</italic> (CIB), <italic>S. Longoria s/n</italic> (XAL), <italic>T. W. Walters TW-2001-14-A</italic> (MEXU, XAL), <italic>TW-2001-14-B</italic> (XAL), <italic>TW-2001-14-C</italic> (MEXU).</p></tp:treatment-sec><tp:treatment-sec><!--Section generated to contain objects referenced in tp:taxon-treatment.--><fig id="F7" position="float" orientation="portrait"><label>Figure 7.</label><caption><p>Shapes of polliniferous strobilus. <bold>A</bold> <italic><tp:taxon-name><tp:taxon-name-part taxon-name-part-type="genus" reg="Ceratozamia">Ceratozamia</tp:taxon-name-part> <tp:taxon-name-part taxon-name-part-type="species" reg="sabatoi">sabatoi</tp:taxon-name-part></tp:taxon-name></italic> <bold>B</bold> <italic><tp:taxon-name><tp:taxon-name-part taxon-name-part-type="genus" reg="Ceratozamia">C.</tp:taxon-name-part> <tp:taxon-name-part taxon-name-part-type="species" reg="hildae">hildae</tp:taxon-name-part></tp:taxon-name></italic> <bold>C</bold> <italic><tp:taxon-name><tp:taxon-name-part taxon-name-part-type="genus" reg="Ceratozamia">C.</tp:taxon-name-part> <tp:taxon-name-part taxon-name-part-type="species" reg="kuesteriana">kuesteriana</tp:taxon-name-part></tp:taxon-name></italic>.</p></caption><graphic xmlns:xlink="http://www.w3.org/1999/xlink" xlink:href="phytokeys-100-091-g007.jpg" position="float" orientation="portrait" xlink:type="simple" id="oo_211378.jpg"/></fig><fig id="F9" position="float" orientation="portrait"><label>Figure 9.</label><caption><p>Distribution map of <italic><tp:taxon-name><tp:taxon-name-part taxon-name-part-type="genus" reg="Ceratozamia">Ceratozamia</tp:taxon-name-part> <tp:taxon-name-part taxon-name-part-type="species" reg="sabatoi">sabatoi</tp:taxon-name-part></tp:taxon-name></italic>, <italic><tp:taxon-name><tp:taxon-name-part taxon-name-part-type="genus" reg="Ceratozamia">C.</tp:taxon-name-part> <tp:taxon-name-part taxon-name-part-type="species" reg="latifolia">latifolia</tp:taxon-name-part></tp:taxon-name></italic>, <italic><tp:taxon-name><tp:taxon-name-part taxon-name-part-type="genus" reg="Ceratozamia">C.</tp:taxon-name-part> <tp:taxon-name-part taxon-name-part-type="species" reg="zaragozae">zaragozae</tp:taxon-name-part></tp:taxon-name></italic>, <italic><tp:taxon-name><tp:taxon-name-part taxon-name-part-type="genus" reg="Ceratozamia">C.</tp:taxon-name-part> <tp:taxon-name-part taxon-name-part-type="species" reg="kuesteriana">kuesteriana</tp:taxon-name-part></tp:taxon-name></italic>, <italic><tp:taxon-name><tp:taxon-name-part taxon-name-part-type="genus" reg="Ceratozamia">C.</tp:taxon-name-part> <tp:taxon-name-part taxon-name-part-type="species" reg="hildae">hildae</tp:taxon-name-part></tp:taxon-name></italic>, <italic><tp:taxon-name><tp:taxon-name-part taxon-name-part-type="genus" reg="Ceratozamia">C.</tp:taxon-name-part> <tp:taxon-name-part taxon-name-part-type="species" reg="fuscoviridis">fuscoviridis</tp:taxon-name-part></tp:taxon-name></italic> and <italic><tp:taxon-name><tp:taxon-name-part taxon-name-part-type="genus" reg="Ceratozamia">C.</tp:taxon-name-part> <tp:taxon-name-part taxon-name-part-type="species" reg="chamberlainii">chamberlainii</tp:taxon-name-part></tp:taxon-name></italic>.</p></caption><graphic xmlns:xlink="http://www.w3.org/1999/xlink" xlink:href="phytokeys-100-091-g009.jpg" position="float" orientation="portrait" xlink:type="simple" id="oo_211380.jpg"/></fig></tp:treatment-sec></tp:taxon-treatment>
