# Supplementary material for: Taxonomic review of Ceratozamia (Zamiaceae) in the Sierra Madre Oriental, Mexico
Source: PhytoKeys. 2018 Jun 21;(100):91–124. doi: 10.3897/phytokeys.100.23152 (PMC6023955; doi:10.3897/phytokeys.100.23152)
Supplement: XML Treatment for Ceratozamia latifolia [file phytokeys.100.23152-treatment8.xml]

<!DOCTYPE tp:taxon-treatment
  PUBLIC "-//TaxonX//DTD Taxonomic Treatment Publishing DTD v0 20100105//EN" "tax-treatment-NSO.dtd">
<tp:taxon-treatment xmlns:tp="http://www.plazi.org/taxpub"><tp:treatment-meta><kwd-group><label>Taxon classification</label><kwd><named-content xmlns:xlink="http://www.w3.org/1999/xlink" content-type="kingdom">Plantae</named-content></kwd><kwd><named-content xmlns:xlink="http://www.w3.org/1999/xlink" content-type="order">Cycadales</named-content></kwd><kwd><named-content xmlns:xlink="http://www.w3.org/1999/xlink" content-type="family">Zamiaceae</named-content></kwd></kwd-group><mixed-citation publication-type="journal"><person-group><name><surname>Martínez-Domínguez</surname><given-names>Lilí</given-names></name><name><surname>Nicolalde-Morejón</surname><given-names>Fernando</given-names></name><name><surname>Vergara-Silva</surname><given-names>Francisco</given-names></name><name><surname>Stevenson</surname><given-names>Dennis Wm.</given-names></name></person-group><article-title>Taxonomic review of <italic><tp:taxon-name><tp:taxon-name-part taxon-name-part-type="genus" reg="Ceratozamia">Ceratozamia</tp:taxon-name-part></tp:taxon-name></italic> (<tp:taxon-name><tp:taxon-name-part taxon-name-part-type="family">Zamiaceae</tp:taxon-name-part></tp:taxon-name>) in the Sierra Madre Oriental, Mexico</article-title><source>PhytoKeys</source><day>21</day><month>6</month><year>2018</year><volume>2018</volume><issue>100</issue><fpage>91</fpage><lpage>124</lpage><pub-id pub-id-type="doi">10.3897/phytokeys.100.23152</pub-id></mixed-citation></tp:treatment-meta><tp:nomenclature><label>8.</label><tp:taxon-name>
              <tp:taxon-name-part taxon-name-part-type="genus" reg="Ceratozamia">Ceratozamia</tp:taxon-name-part>
              <tp:taxon-name-part taxon-name-part-type="species" reg="latifolia">latifolia</tp:taxon-name-part>
            </tp:taxon-name><tp:taxon-authority>Hort. Belg. ex Miq. Tijdschr. Wis-Natuurk. Wetensch. Eerste Kl. Kon. Ned. Inst. Wetensch. 1 (4): 206. 1848.</tp:taxon-authority><xref ref-type="fig" rid="F3">Figures 3A</xref><xref ref-type="fig" rid="F5">, 5A</xref><xref ref-type="fig" rid="F10">, 10</xref><!--PageBreak--></tp:nomenclature><tp:treatment-sec sec-type="material" id="SECID0EJUBG"><title>Type.</title><p>MEXICO. San Luis Potosí: 20 Jul. 1983, (neotype, designated by <xref ref-type="bibr" rid="B42">Stevenson and Sabato 1986</xref>, <italic>Stevenson 565 E</italic> (NY); isoneotypes: MEXU).</p><p>
              <tp:taxon-name><tp:taxon-name-part taxon-name-part-type="genus" reg="Ceratozamia">Ceratozamia</tp:taxon-name-part> <tp:taxon-name-part taxon-name-part-type="species" reg="mexicana">mexicana</tp:taxon-name-part> <tp:taxon-name-part taxon-name-part-type="infraspecific-rank">var.</tp:taxon-name-part> <tp:taxon-name-part taxon-name-part-type="variety" reg="latifolia">latifolia</tp:taxon-name-part></tp:taxon-name> (Miquel) Schuster. Pflanzenr. 99:131. 1932. Type: Based on <italic><tp:taxon-name><tp:taxon-name-part taxon-name-part-type="genus" reg="Ceratozamia">Ceratozamia</tp:taxon-name-part> <tp:taxon-name-part taxon-name-part-type="species" reg="latifolia">latifolia</tp:taxon-name-part></tp:taxon-name></italic> Miq.</p><p>
              <italic><tp:taxon-name><tp:taxon-name-part taxon-name-part-type="genus" reg="Ceratozamia">Ceratozamia</tp:taxon-name-part> <tp:taxon-name-part taxon-name-part-type="species" reg="microstrobila">microstrobila</tp:taxon-name-part></tp:taxon-name></italic> Vovides &amp; Rees. Madroño, 30: 9–42. 1983. Type: MEXICO. San Luis Potosí, Ciudad del Maíz, 7 Nov. 1974, <italic>J. Rees 1613</italic> (holotype: XAL).</p></tp:treatment-sec><tp:treatment-sec sec-type="description" id="SECID0ECWBG"><title>Description.</title><p>
              <italic>Stem</italic> semihypogeous, erect, 5–15 cm in length, 10–25 cm in diameter. <italic>Cataphylls</italic> persistent, densely tomentose at emergence, reddish-brown and partially tomentose at maturity, triangular, apex acuminate, 1.5–3 × 2–4 cm at base. <italic>Leaves</italic> 1–8, descending, 53–163.5 cm, reddish-brown at emergence, whitish-grey pubescence, glabrous at maturity. <italic>Petiole</italic> terete, straight, 25–80 cm, generally unarmed, greenish- brown in adult leaves. <italic>Rachis</italic> terete, straight, 25–110 cm, unarmed, greenish-brown in adult leaves. <italic>Leaflets</italic> 7–22, oblong, mostly planar, basally falcate, papyraceous, flat, opposite to subopposite, plane, green, adaxial and abaxial side glabrous, acuminate apex, asymmetric apex, attenuate at base, with conspicuous and indistinct veins; median leaflets 12–28 × 2.3–5.1 cm, 1.7–12.5 cm between leaflets; articulations brown, 0.4–1.1 cm wide. <italic>Polliniferous strobilus</italic> solitary, cylindrical, erect, 10.5–20 cm in length, 2.1–2.5 cm in diameter, greenish-yellow with reddish-brown pubescence at emergence, reddish-brown at maturity; peduncle tomentose, reddish-brown to brown, 5–11 cm in length, 0.9–1.2 cm in diameter; microsporophylls 0.5–1 × 0.6–1.1 cm, non-recurved distal face. <italic>Ovuliferous strobilus</italic> solitary, globose, erect, 7.5–16 cm in length, 5.5–7 cm in diameter, light green at emergence with brown trichomes, greyish-light brown with brown trichomes at maturity, apiculate apex; peduncle tomentose, brown, 4–13.5 cm in length, 1.5–1.8 cm in diameter; megasporophylls 24–56, 1.2–2 × 1.7–2.5 cm, prominent distal face, obtuse angle between horns. <italic>Seeds</italic> ovoid, sarcotesta whitish-red when immature, light brown at maturity, 1.5–2 cm in length, 1.2–1.5 cm in diameter.</p></tp:treatment-sec><tp:treatment-sec sec-type="distribution" id="SECID0E1WBG"><title>Distribution and habitat.</title><p>This species is distributed widely in San Luis Potosí and southeast of Querétaro mountain region, between 600–1,100 m elevation (Fig. <xref ref-type="fig" rid="F9">9</xref>). The vegetation type of its habitat is pine-oak forest and cloud forest.</p></tp:treatment-sec><tp:treatment-sec sec-type="etymology" id="SECID0EEXBG"><title>Etymology.</title><p>The specific epithet is derived from the Latin word for wide leaf (latus=wide and folium=leaf).</p><!--PageBreak--></tp:treatment-sec><tp:treatment-sec sec-type="Distinguishing features" id="SECID0EKXBG"><title>Distinguishing features.</title><p>Leaves reddish-brown at emergence, petiole generally unarmed, leaflets oblong, mostly planar, not basally falcate and papyraceous with asymmetric apex; ovulate strobilus greyish-light brown with brown trichomes at maturity, apiculate apex, prominent distal face and obtuse angle between horns (Fig. <xref ref-type="fig" rid="F5">5A</xref>).</p><fig id="F5" position="float" orientation="portrait"><label>Figure 5.</label><caption><p>Shapes of ovuliferous strobili. <bold>A</bold> <italic><tp:taxon-name><tp:taxon-name-part taxon-name-part-type="genus" reg="Ceratozamia">Ceratozamia</tp:taxon-name-part> <tp:taxon-name-part taxon-name-part-type="species" reg="latifolia">latifolia</tp:taxon-name-part></tp:taxon-name></italic> <bold>B</bold> <italic><tp:taxon-name><tp:taxon-name-part taxon-name-part-type="genus" reg="Ceratozamia">C.</tp:taxon-name-part> <tp:taxon-name-part taxon-name-part-type="species" reg="decumbens">decumbens</tp:taxon-name-part></tp:taxon-name></italic> <bold>C</bold> <italic><tp:taxon-name><tp:taxon-name-part taxon-name-part-type="genus" reg="Ceratozamia">C.</tp:taxon-name-part> <tp:taxon-name-part taxon-name-part-type="species" reg="zaragozae">zaragozae</tp:taxon-name-part></tp:taxon-name></italic>.</p></caption><graphic xmlns:xlink="http://www.w3.org/1999/xlink" xlink:href="phytokeys-100-091-g005.jpg" position="float" orientation="portrait" xlink:type="simple" id="oo_211376.jpg"/></fig></tp:treatment-sec><tp:treatment-sec sec-type="material" id="SECID0EIZBG"><title>Specimens examined.</title><p>MEXICO. <bold>San Luis Potosí</bold>: Ciudad del Maíz, <italic>H. Puig 3420</italic> (P), <italic>J. Rees 1613</italic> (MO, XAL), <italic>S. Avendaño 5320</italic> (MEXU), <italic>S. Sabato et al. 2340</italic> (MEXU, MO); El Naranjo, <italic>D. W. Stevenson 567</italic> (XAL), <italic>F. Nicolalde-Morejón et al. 2375-2389</italic> (CIB), <italic>L. Martínez-Domínguez et al. 894-909</italic> (CIB), <italic>T. W. Walters TW-2001-08</italic>, <italic>TW-2001-10</italic> (MEXU, XAL); Rayón, <italic>A. P. Vovides et al. 1466</italic> (XAL), <!--PageBreak--><italic>D. W. Stevenson 1117</italic> (NY), <italic>565 A</italic> (MEXU), <italic>565 B,C,E</italic> (MEXU, XAL), F. <italic>Medellin L. 1330</italic> (MEXU), <italic>27252</italic> (ENCB), <italic>S. Avendaño 5282</italic> (MEXU); Tamasopo, A. <italic>P. Vovides et al. 1465</italic> (MEXU, XAL), <italic>F. Medellin L. 27241</italic> (ENCB), <italic>F. Medellin L. s/n</italic> (MEXU), <italic>F. Nicolalde-Morejón et al. 2320-2348</italic> (CIB), <italic>L. Martínez-Domínguez et al. 811-844</italic> (CIB).</p></tp:treatment-sec><tp:treatment-sec sec-type="Taxonomic comments" id="SECID0E21BG"><title>Taxonomic comments.</title><p>As circumscribed here, <italic><tp:taxon-name><tp:taxon-name-part taxon-name-part-type="genus" reg="Ceratozamia">Ceratozamia</tp:taxon-name-part> <tp:taxon-name-part taxon-name-part-type="species" reg="latifolia">latifolia</tp:taxon-name-part></tp:taxon-name></italic> has been addressed in different ways, implying disagreements with the original <xref ref-type="bibr" rid="B19">Miquel (1848)</xref> description and, at the same time, bearing a relationship to the limits of <italic><tp:taxon-name><tp:taxon-name-part taxon-name-part-type="genus" reg="Ceratozamia">C.</tp:taxon-name-part> <tp:taxon-name-part taxon-name-part-type="species" reg="mexicana">mexicana</tp:taxon-name-part></tp:taxon-name></italic>. Several years after its original description, <italic><tp:taxon-name><tp:taxon-name-part taxon-name-part-type="genus" reg="Ceratozamia">C.</tp:taxon-name-part> <tp:taxon-name-part taxon-name-part-type="species" reg="latifolia">latifolia</tp:taxon-name-part></tp:taxon-name></italic> was considered doubtful (De Candolle 1864-1868); <xref ref-type="bibr" rid="B22">Miquel (1868</xref>-<xref ref-type="bibr" rid="B23">1869a</xref>, <xref ref-type="bibr" rid="B24">b</xref>) placed it in synonymy and as part of <italic><tp:taxon-name><tp:taxon-name-part taxon-name-part-type="genus" reg="Ceratozamia">C.</tp:taxon-name-part> <tp:taxon-name-part taxon-name-part-type="species" reg="mexicana">mexicana</tp:taxon-name-part></tp:taxon-name></italic>. On the other hand, <xref ref-type="bibr" rid="B35">Regel (1876a)</xref> considered it as a synonym of <italic><tp:taxon-name><tp:taxon-name-part taxon-name-part-type="genus" reg="Ceratozamia">C.</tp:taxon-name-part> <tp:taxon-name-part taxon-name-part-type="species" reg="miqueliana">miqueliana</tp:taxon-name-part></tp:taxon-name></italic>, although ten years later <xref ref-type="bibr" rid="B44">Thiselton-Dyer (1884)</xref> recognised it as a species. However, Schuster (1983) transferred this binomial to the category of variety under the epithet <tp:taxon-name><tp:taxon-name-part taxon-name-part-type="genus" reg="Ceratozamia">C.</tp:taxon-name-part> <tp:taxon-name-part taxon-name-part-type="species" reg="mexicana">mexicana</tp:taxon-name-part> <tp:taxon-name-part taxon-name-part-type="infraspecific-rank">var.</tp:taxon-name-part> <tp:taxon-name-part taxon-name-part-type="variety" reg="latifolia">latifolia</tp:taxon-name-part></tp:taxon-name>, a status maintained until the work of <xref ref-type="bibr" rid="B45">Vovides et al. (1983)</xref>. In our treatment, this binomial is recognised as a species, rendering it incongruent with <tp:taxon-name><tp:taxon-name-part taxon-name-part-type="genus" reg="Ceratozamia">C.</tp:taxon-name-part> <tp:taxon-name-part taxon-name-part-type="species" reg="mexicana">mexicana</tp:taxon-name-part> <tp:taxon-name-part taxon-name-part-type="infraspecific-rank">var.</tp:taxon-name-part> <tp:taxon-name-part taxon-name-part-type="variety" reg="latifolia">latifolia</tp:taxon-name-part></tp:taxon-name> sensu <xref ref-type="bibr" rid="B45">Vovides et al. (1983)</xref>. This decision stems from the typification by <xref ref-type="bibr" rid="B42">Stevenson and Sabato (1986)</xref>, where a neotype specimen geographically located in San Luis Potosí was designated to validate the binomial. In addition, we consider that <italic><tp:taxon-name><tp:taxon-name-part taxon-name-part-type="genus" reg="Ceratozamia">C.</tp:taxon-name-part> <tp:taxon-name-part taxon-name-part-type="species" reg="microstrobila">microstrobila</tp:taxon-name-part></tp:taxon-name></italic> is part of <italic><tp:taxon-name><tp:taxon-name-part taxon-name-part-type="genus" reg="Ceratozamia">C.</tp:taxon-name-part> <tp:taxon-name-part taxon-name-part-type="species" reg="latifolia">latifolia</tp:taxon-name-part></tp:taxon-name></italic>, due to the absence of morphological and molecular evidence to recognise the former as a distinct species.</p></tp:treatment-sec><tp:treatment-sec><!--Section generated to contain objects referenced in tp:taxon-treatment.--><fig id="F3" position="float" orientation="portrait"><label>Figure 3.</label><caption><p>Shapes of leaflets. <bold>A</bold> <italic><tp:taxon-name><tp:taxon-name-part taxon-name-part-type="genus" reg="Ceratozamia">C.</tp:taxon-name-part> <tp:taxon-name-part taxon-name-part-type="species" reg="latifolia">latifolia</tp:taxon-name-part></tp:taxon-name></italic> <bold>B</bold> <italic><tp:taxon-name><tp:taxon-name-part taxon-name-part-type="genus" reg="Ceratozamia">C.</tp:taxon-name-part> <tp:taxon-name-part taxon-name-part-type="species" reg="kuesteriana">kuesteriana</tp:taxon-name-part></tp:taxon-name></italic> <bold>C</bold> <italic><tp:taxon-name><tp:taxon-name-part taxon-name-part-type="genus" reg="Ceratozamia">C.</tp:taxon-name-part> <tp:taxon-name-part taxon-name-part-type="species" reg="morettii">morettii</tp:taxon-name-part></tp:taxon-name></italic> <bold>D</bold> <italic><tp:taxon-name><tp:taxon-name-part taxon-name-part-type="genus" reg="Ceratozamia">C.</tp:taxon-name-part> <tp:taxon-name-part taxon-name-part-type="species" reg="sabatoi">sabatoi</tp:taxon-name-part></tp:taxon-name></italic> <bold>E</bold> <italic><tp:taxon-name><tp:taxon-name-part taxon-name-part-type="genus" reg="Ceratozamia">Ceratozamia</tp:taxon-name-part> <tp:taxon-name-part taxon-name-part-type="species" reg="brevifrons">brevifrons</tp:taxon-name-part></tp:taxon-name></italic> <bold>F</bold> <italic><tp:taxon-name><tp:taxon-name-part taxon-name-part-type="genus" reg="Ceratozamia">C.</tp:taxon-name-part> <tp:taxon-name-part taxon-name-part-type="species" reg="chamberlainii">chamberlainii</tp:taxon-name-part></tp:taxon-name></italic> <bold>G</bold> <italic><tp:taxon-name><tp:taxon-name-part taxon-name-part-type="genus" reg="Ceratozamia">C.</tp:taxon-name-part> <tp:taxon-name-part taxon-name-part-type="species" reg="decumbens">decumbens</tp:taxon-name-part></tp:taxon-name></italic> <bold>H</bold> <italic><tp:taxon-name><tp:taxon-name-part taxon-name-part-type="genus" reg="Ceratozamia">C.</tp:taxon-name-part> <tp:taxon-name-part taxon-name-part-type="species" reg="fuscoviridis">fuscoviridis</tp:taxon-name-part></tp:taxon-name></italic> <bold>I</bold> <italic><tp:taxon-name><tp:taxon-name-part taxon-name-part-type="genus" reg="Ceratozamia">C.</tp:taxon-name-part> <tp:taxon-name-part taxon-name-part-type="species" reg="tenuis">tenuis</tp:taxon-name-part></tp:taxon-name></italic> <bold>J</bold> <italic><tp:taxon-name><tp:taxon-name-part taxon-name-part-type="genus" reg="Ceratozamia">C.</tp:taxon-name-part> <tp:taxon-name-part taxon-name-part-type="species" reg="totonacorum">totonacorum</tp:taxon-name-part></tp:taxon-name></italic> <bold>K</bold> <italic><tp:taxon-name><tp:taxon-name-part taxon-name-part-type="genus" reg="Ceratozamia">C.</tp:taxon-name-part> <tp:taxon-name-part taxon-name-part-type="species" reg="delucana">delucana</tp:taxon-name-part></tp:taxon-name></italic> <bold>L</bold> <italic><tp:taxon-name><tp:taxon-name-part taxon-name-part-type="genus" reg="Ceratozamia">C.</tp:taxon-name-part> <tp:taxon-name-part taxon-name-part-type="species" reg="mexicana">mexicana</tp:taxon-name-part></tp:taxon-name></italic>.</p></caption><graphic xmlns:xlink="http://www.w3.org/1999/xlink" xlink:href="phytokeys-100-091-g003.jpg" position="float" orientation="portrait" xlink:type="simple" id="oo_211374.jpg"/></fig><fig id="F10" position="float" orientation="portrait"><label>Figure 10.</label><caption><p>
                  <italic><tp:taxon-name><tp:taxon-name-part taxon-name-part-type="genus" reg="Ceratozamia">Ceratozamia</tp:taxon-name-part> <tp:taxon-name-part taxon-name-part-type="species" reg="latifolia">latifolia</tp:taxon-name-part></tp:taxon-name></italic>.</p></caption><graphic xmlns:xlink="http://www.w3.org/1999/xlink" xlink:href="phytokeys-100-091-g010.jpg" position="float" orientation="portrait" xlink:type="simple" id="oo_211381.jpg"/></fig><fig id="F9" position="float" orientation="portrait"><label>Figure 9.</label><caption><p>Distribution map of <italic><tp:taxon-name><tp:taxon-name-part taxon-name-part-type="genus" reg="Ceratozamia">Ceratozamia</tp:taxon-name-part> <tp:taxon-name-part taxon-name-part-type="species" reg="sabatoi">sabatoi</tp:taxon-name-part></tp:taxon-name></italic>, <italic><tp:taxon-name><tp:taxon-name-part taxon-name-part-type="genus" reg="Ceratozamia">C.</tp:taxon-name-part> <tp:taxon-name-part taxon-name-part-type="species" reg="latifolia">latifolia</tp:taxon-name-part></tp:taxon-name></italic>, <italic><tp:taxon-name><tp:taxon-name-part taxon-name-part-type="genus" reg="Ceratozamia">C.</tp:taxon-name-part> <tp:taxon-name-part taxon-name-part-type="species" reg="zaragozae">zaragozae</tp:taxon-name-part></tp:taxon-name></italic>, <italic><tp:taxon-name><tp:taxon-name-part taxon-name-part-type="genus" reg="Ceratozamia">C.</tp:taxon-name-part> <tp:taxon-name-part taxon-name-part-type="species" reg="kuesteriana">kuesteriana</tp:taxon-name-part></tp:taxon-name></italic>, <italic><tp:taxon-name><tp:taxon-name-part taxon-name-part-type="genus" reg="Ceratozamia">C.</tp:taxon-name-part> <tp:taxon-name-part taxon-name-part-type="species" reg="hildae">hildae</tp:taxon-name-part></tp:taxon-name></italic>, <italic><tp:taxon-name><tp:taxon-name-part taxon-name-part-type="genus" reg="Ceratozamia">C.</tp:taxon-name-part> <tp:taxon-name-part taxon-name-part-type="species" reg="fuscoviridis">fuscoviridis</tp:taxon-name-part></tp:taxon-name></italic> and <italic><tp:taxon-name><tp:taxon-name-part taxon-name-part-type="genus" reg="Ceratozamia">C.</tp:taxon-name-part> <tp:taxon-name-part taxon-name-part-type="species" reg="chamberlainii">chamberlainii</tp:taxon-name-part></tp:taxon-name></italic>.</p></caption><graphic xmlns:xlink="http://www.w3.org/1999/xlink" xlink:href="phytokeys-100-091-g009.jpg" position="float" orientation="portrait" xlink:type="simple" id="oo_211380.jpg"/></fig></tp:treatment-sec><ref-list><ref id="B42"><mixed-citation xmlns:xlink="http://www.w3.org/1999/xlink" xlink:type="simple">
          <person-group><name name-style="western"><surname>Stevenson</surname><given-names>DW</given-names></name><name name-style="western"><surname>Sabato</surname><given-names>S</given-names></name></person-group> (<year>1986</year>) <article-title>Typification of names in <italic><tp:taxon-name><tp:taxon-name-part taxon-name-part-type="genus">Ceratozamia</tp:taxon-name-part></tp:taxon-name></italic> Brongn. <italic><tp:taxon-name><tp:taxon-name-part taxon-name-part-type="genus">Dion</tp:taxon-name-part></tp:taxon-name></italic> Lindl., and <italic><tp:taxon-name><tp:taxon-name-part taxon-name-part-type="genus">Microcycas</tp:taxon-name-part></tp:taxon-name></italic> A. D.C. (<tp:taxon-name><tp:taxon-name-part taxon-name-part-type="family">Zamiaceae</tp:taxon-name-part></tp:taxon-name>).</article-title> <source>Taxon</source> <volume>35</volume>(<issue>3</issue>): <fpage>578</fpage>–<lpage>584</lpage>. <ext-link xlink:type="simple" ext-link-type="doi" xlink:href="10.2307/1221921">https://doi.org/10.2307/1221921</ext-link></mixed-citation></ref><ref id="B19"><mixed-citation xmlns:xlink="http://www.w3.org/1999/xlink" xlink:type="simple">
          <person-group><name name-style="western"><surname>Miquel</surname><given-names>FAW</given-names></name></person-group> (<year>1848</year>) <article-title>Over eenige nieuwe of zeldame Cycadeen in den Hortus Botanicus te Amsterdam. Derde gedeelte.</article-title> <source>Tijschrift voor de Wis -en Natuurkundige Wetenschappen</source> <volume>1</volume>(<issue>4</issue>): <fpage>197</fpage>–<lpage>208</lpage>.</mixed-citation></ref><ref id="B22"><mixed-citation xmlns:xlink="http://www.w3.org/1999/xlink" xlink:type="simple">
          <person-group><name name-style="western"><surname>Miquel</surname><given-names>FAW</given-names></name></person-group> (<year>1868</year>) <article-title>Nouveaux materiaux pour servir ala connaissance des Cycadees. Cinquieme parties.</article-title> <source>Archives Néerlandaises des Sciences Exactes et Naturelles</source> <volume>3</volume>(<issue>5</issue>): <fpage>403</fpage>–<lpage>427</lpage>.</mixed-citation></ref><ref id="B23"><mixed-citation xmlns:xlink="http://www.w3.org/1999/xlink" xlink:type="simple">
          <person-group><name name-style="western"><surname>Miquel</surname><given-names>FAW</given-names></name></person-group> (<year>1869a</year>) <article-title>Nouveaux materiaux pour servir à la connaissance des Cycadees. Cinqyieme partie.</article-title> <source>Adansonia</source> <volume>9</volume>: <fpage>169</fpage>–<lpage>180</lpage>.</mixed-citation></ref><ref id="B24"><mixed-citation xmlns:xlink="http://www.w3.org/1999/xlink" xlink:type="simple">
          <person-group><name name-style="western"><surname>Miquel</surname><given-names>FAW</given-names></name></person-group> (<year>1869b</year>) <article-title>Nieuwe bijdragen tot de kennis der Cycadeen. Verslagen en Mededeelingen der Koninklijke Akademie van Wetenschappen, Afdeeling Letterkunde. ser. 2.</article-title> <volume>3</volume>(<issue>2</issue>): <fpage>196</fpage>–<lpage>206</lpage>.</mixed-citation></ref><ref id="B35"><mixed-citation xmlns:xlink="http://www.w3.org/1999/xlink" xlink:type="simple">
          <person-group><name name-style="western"><surname>Regel</surname><given-names>E</given-names></name></person-group> (<year>1876a</year>) <article-title>Die Cycadeen, deren Gattungen und Arten.</article-title> <source>Gartenjlora</source> <volume>25</volume>: <fpage>259</fpage>–<lpage>262</lpage>.</mixed-citation></ref><ref id="B44"><mixed-citation xmlns:xlink="http://www.w3.org/1999/xlink" xlink:type="simple">
          <person-group><name name-style="western"><surname>Thiselton-Dyer</surname><given-names>WTT</given-names></name></person-group> (<year>1884</year>) <article-title>Order CXXXVII. <tp:taxon-name><tp:taxon-name-part taxon-name-part-type="family">Cycadaceae</tp:taxon-name-part></tp:taxon-name>. Biologia Centrali-Americana.</article-title> <source>Botany</source> <volume>3</volume>: <fpage>190</fpage>–<lpage>195</lpage>.</mixed-citation></ref><ref id="B45"><mixed-citation xmlns:xlink="http://www.w3.org/1999/xlink" xlink:type="simple">
          <person-group><name name-style="western"><surname>Vovides</surname><given-names>A</given-names></name><name name-style="western"><surname>Rees</surname><given-names>JD</given-names></name><name name-style="western"><surname>Vázque-Torres</surname><given-names>M</given-names></name></person-group> (<year>1983</year>) <tp:taxon-name><tp:taxon-name-part taxon-name-part-type="family">Zamiaceae</tp:taxon-name-part></tp:taxon-name>. Fascículo 26. Flora de Veracruz. Xalapa, Veracruz, 1–11.</mixed-citation></ref></ref-list></tp:taxon-treatment>
