# Supplementary material for: Taxonomic review of Ceratozamia (Zamiaceae) in the Sierra Madre Oriental, Mexico
Source: PhytoKeys. 2018 Jun 21;(100):91–124. doi: 10.3897/phytokeys.100.23152 (PMC6023955; doi:10.3897/phytokeys.100.23152)
Supplement: XML Treatment for Ceratozamia mexicana [file phytokeys.100.23152-treatment9.xml]

<!DOCTYPE tp:taxon-treatment
  PUBLIC "-//TaxonX//DTD Taxonomic Treatment Publishing DTD v0 20100105//EN" "tax-treatment-NSO.dtd">
<tp:taxon-treatment xmlns:tp="http://www.plazi.org/taxpub"><tp:treatment-meta><kwd-group><label>Taxon classification</label><kwd><named-content xmlns:xlink="http://www.w3.org/1999/xlink" content-type="kingdom">Plantae</named-content></kwd><kwd><named-content xmlns:xlink="http://www.w3.org/1999/xlink" content-type="order">Cycadales</named-content></kwd><kwd><named-content xmlns:xlink="http://www.w3.org/1999/xlink" content-type="family">Zamiaceae</named-content></kwd></kwd-group><mixed-citation publication-type="journal"><person-group><name><surname>Martínez-Domínguez</surname><given-names>Lilí</given-names></name><name><surname>Nicolalde-Morejón</surname><given-names>Fernando</given-names></name><name><surname>Vergara-Silva</surname><given-names>Francisco</given-names></name><name><surname>Stevenson</surname><given-names>Dennis Wm.</given-names></name></person-group><article-title>Taxonomic review of <italic><tp:taxon-name><tp:taxon-name-part taxon-name-part-type="genus" reg="Ceratozamia">Ceratozamia</tp:taxon-name-part></tp:taxon-name></italic> (<tp:taxon-name><tp:taxon-name-part taxon-name-part-type="family">Zamiaceae</tp:taxon-name-part></tp:taxon-name>) in the Sierra Madre Oriental, Mexico</article-title><source>PhytoKeys</source><day>21</day><month>6</month><year>2018</year><volume>2018</volume><issue>100</issue><fpage>91</fpage><lpage>124</lpage><pub-id pub-id-type="doi">10.3897/phytokeys.100.23152</pub-id></mixed-citation></tp:treatment-meta><tp:nomenclature><label>9.</label><tp:taxon-name>
              <tp:taxon-name-part taxon-name-part-type="genus" reg="Ceratozamia">Ceratozamia</tp:taxon-name-part>
              <tp:taxon-name-part taxon-name-part-type="species" reg="mexicana">mexicana</tp:taxon-name-part>
            </tp:taxon-name><tp:taxon-authority>Brongn. Ann. Sci. Nat., Bot. ser. 3, 5: 7–8, t. 1. 1846.</tp:taxon-authority><xref ref-type="fig" rid="F3">Figures 3L</xref><xref ref-type="fig" rid="F11">, 11</xref></tp:nomenclature><tp:treatment-sec sec-type="material" id="SECID0ECBAI"><title>Type.</title><p>MEXICO, from Ghiesbrecht, cult. in Hort. Bot. Parisiensis, 1845, <italic>Brongniart s.n.</italic> (holotype: P). Epitype (designated by <xref ref-type="bibr" rid="B51">Vovides et al. 2016</xref>). MEXICO. Veracruz: Totutla, 08 Sep. 1982, <italic>J. Rees &amp; A. P. Vovides 1688</italic> (XAL).</p><p>
              <italic><tp:taxon-name><tp:taxon-name-part taxon-name-part-type="genus" reg="Ceratozamia">Ceratozamia</tp:taxon-name-part> <tp:taxon-name-part taxon-name-part-type="species" reg="intermedia">intermedia</tp:taxon-name-part></tp:taxon-name></italic> Miq. Tijdschr. Wis-Natuurk. Wetensch. Eerste Kl. Kon. Ned. Inst. Wetensch. 1 (4): 40–41. 1848. Neotype (designated here). MEXICO. Veracruz: Puente Nacional, 13 Mar. 1985, <italic>G. Castillo-Campo &amp; Medina 4275</italic> (XAL).</p><p>This specimen represents part of the variation found in <italic><tp:taxon-name><tp:taxon-name-part taxon-name-part-type="genus" reg="Ceratozamia">Ceratozamia</tp:taxon-name-part> <tp:taxon-name-part taxon-name-part-type="species" reg="mexicana">mexicana</tp:taxon-name-part></tp:taxon-name></italic> and the locality is on the collection route that was followed by 19<sup>th</sup> century collectors to the centre of Veracruz.</p><p>
              <italic><tp:taxon-name><tp:taxon-name-part taxon-name-part-type="genus" reg="Ceratozamia">Ceratozamia</tp:taxon-name-part> <tp:taxon-name-part taxon-name-part-type="species" reg="longifolia">longifolia</tp:taxon-name-part></tp:taxon-name></italic>. Miq. Tijdschr. Wis-Natuurk. Wetensch. Eerste Kl. Kon. Ned. Inst. Wetensch. 1 (4): 40. 1848. Neotype (designated here). MEXICO. Veracruz: Zacuapam, Apr. 1913, <italic>Purpus s/n</italic> (MO [6362]).</p><p>This locality is a historic collection from the central region of Veracruz for <italic><tp:taxon-name><tp:taxon-name-part taxon-name-part-type="genus" reg="Ceratozamia">Ceratozamia</tp:taxon-name-part> <tp:taxon-name-part taxon-name-part-type="species" reg="mexicana">mexicana</tp:taxon-name-part></tp:taxon-name></italic>, which was one of the most collected cycads during the 19<sup>th</sup> century.</p><p>
              <tp:taxon-name><tp:taxon-name-part taxon-name-part-type="genus" reg="Ceratozamia">Ceratozamia</tp:taxon-name-part> <tp:taxon-name-part taxon-name-part-type="species" reg="mexicana">mexicana</tp:taxon-name-part> <tp:taxon-name-part taxon-name-part-type="authority">Brongn.</tp:taxon-name-part> <tp:taxon-name-part taxon-name-part-type="infraspecific-rank">var.</tp:taxon-name-part> <tp:taxon-name-part taxon-name-part-type="variety" reg="mexicana">mexicana</tp:taxon-name-part></tp:taxon-name>.</p><p>
              <italic><tp:taxon-name><tp:taxon-name-part taxon-name-part-type="genus" reg="Ceratozamia">Ceratozamia</tp:taxon-name-part> <tp:taxon-name-part taxon-name-part-type="species" reg="longifolia">longifolia</tp:taxon-name-part></tp:taxon-name></italic> var. <tp:taxon-name><tp:taxon-name-part taxon-name-part-type="genus" reg="Ceratozamia"/><tp:taxon-name-part taxon-name-part-type="species" reg="longifolia"/><tp:taxon-name-part taxon-name-part-type="variety" reg="minor">minor</tp:taxon-name-part></tp:taxon-name>. Miq. Tijdschr. Wis-Natuurk. Wetensch. Eerste Kl. Kon. Ned. Inst. Wetensch. 2 (4): 290. 1849. Neotype (designated here). MEXICO. Veracruz: Teocelo, 23 Dic. 1975, <italic>M. G. Zola 146</italic> (XAL).</p><p>This locality is on the historic collection route for <italic><tp:taxon-name><tp:taxon-name-part taxon-name-part-type="genus" reg="Ceratozamia">Ceratozamia</tp:taxon-name-part></tp:taxon-name></italic> and represents the northern end of the distribution for <italic><tp:taxon-name><tp:taxon-name-part taxon-name-part-type="genus" reg="Ceratozamia">Ceratozamia</tp:taxon-name-part> <tp:taxon-name-part taxon-name-part-type="species" reg="mexicana">mexicana</tp:taxon-name-part></tp:taxon-name></italic> where plants with lower leaflet widths have been recorded.</p><p>
              <tp:taxon-name><tp:taxon-name-part taxon-name-part-type="genus" reg="Ceratozamia">Ceratozamia</tp:taxon-name-part> <tp:taxon-name-part taxon-name-part-type="species" reg="mexicana">mexicana</tp:taxon-name-part> <tp:taxon-name-part taxon-name-part-type="infraspecific-rank">var.</tp:taxon-name-part> <tp:taxon-name-part taxon-name-part-type="variety" reg="longifolia">longifolia</tp:taxon-name-part></tp:taxon-name>. (Miquel) Dyer. Biol. cent.- amer., Bot. 3 (16): 193. 1884. Type: Based on <italic><tp:taxon-name><tp:taxon-name-part taxon-name-part-type="genus" reg="Ceratozamia">Ceratozamia</tp:taxon-name-part> <tp:taxon-name-part taxon-name-part-type="species" reg="longifolia">longifolia</tp:taxon-name-part></tp:taxon-name></italic>.</p><!--PageBreak--></tp:treatment-sec><tp:treatment-sec sec-type="description" id="SECID0EQGAI"><title>Description.</title><p>
              <italic>Stem</italic> epigeous, erect and decumbent, 20–80 cm in length, 20–45 cm in diameter. <italic>Cataphylls</italic> persistent, densely tomentose at emergence, reddish-brown and partially tomentose at maturity, triangular, apex acuminate, 2–6 × 2.5–6 cm at base. <italic>Leaves</italic> 5–55, descending, 100–270 cm, light green at emergence, brown pubescence, glabrous at maturity. <italic>Petiole</italic> terete, straight, 30–93 cm, armed with short and thin prickles, dark green in adult leaves. <italic>Rachis</italic> terete, straight, 56–154 cm, armed with prickles and unarmed, green in adult leaves. <italic>Leaflets</italic> 25–42, lanceolate, mostly planar, basally falcate, coriaceous, flat, opposite to subopposite, plane, green, adaxial and abaxial side glabrous, acuminate and symmetric apex, attenuate at base, with conspicuous and light green veins; median leaflets 29–51 × 2.3–3.7 cm, 1.8–4 cm between leaflets; articulations green, 0.6–1.5 cm wide. <italic>Polliniferous strobilus</italic> generally solitary (1–2), cylindrical, erect, 24–40 cm in length, 5.5–7.6 cm in diameter, greenish-yellow at emergence, greenish-yellow with blackish pubescence at maturity; peduncle tomentose, reddish-brown to light brown, 3.5–5 cm in length, 1.8–2.3 cm in diameter; microsporophylls 1.6–2.7 × 0.9–2.1 cm, non-recurved distal face. <italic>Ovuliferous strobilus</italic> generally solitary (1–2), cylindrical, erect or pendular, 23.5–38 cm in length, 10.5–14.6 cm in diameter, dark green with blackish pubescence at emergence, dark green with black and grey trichomes at maturity, acuminate apex; peduncle tomentose, brown to reddish-brown, 8–11.5 cm in length, 2.5–3 cm in diameter; megasporophylls 55–224, 2–4 × 4.4–5.3 cm, prominent distal face, obtuse angle between horns. <italic>Seeds</italic> ovoid, sarcotesta whitish-yellow to yellow when immature, light brown at maturity, 2–3.3 cm in length, 1.5–2.5 cm in diameter.</p></tp:treatment-sec><tp:treatment-sec sec-type="distribution" id="SECID0EIHAI"><title>Distribution and habitat.</title><p>Endemic to Mexico from the River La Antigua drainage system within Xico, Teocelo and Coatepec municipalities to south end of Sierra Madre Oriental in Veracruz state, between 500–1,300 m in cloud forest (Figure <xref ref-type="fig" rid="F8">8</xref>).</p></tp:treatment-sec><tp:treatment-sec sec-type="etymology" id="SECID0ESHAI"><title>Etymology.</title><p>The epithet is derived from the country of origin of the material for the description of the genus.</p></tp:treatment-sec><tp:treatment-sec sec-type="Distinguishing features" id="SECID0EXHAI"><title>Distinguishing features.</title><p>
              <italic><tp:taxon-name><tp:taxon-name-part taxon-name-part-type="genus" reg="Ceratozamia">Ceratozamia</tp:taxon-name-part> <tp:taxon-name-part taxon-name-part-type="species" reg="mexicana">mexicana</tp:taxon-name-part></tp:taxon-name></italic> is distinguished by its lanceolate, coriaceous and flat leaflets with a symmetric apex, ovulate strobilus dark green with black and grey trichomes at maturity, and a prominent distal face with an obtuse angle between horns (Fig. <xref ref-type="fig" rid="F11">11</xref>).</p></tp:treatment-sec><tp:treatment-sec sec-type="material" id="SECID0EMIAI"><title>Specimens examined.</title><p>MEXICO. <bold>Veracruz</bold>: Coatepec, <italic>P. Zamora C. 2450</italic> (MEXU, XAL); Comapa, <italic>F. Nicolalde-Morejón et al. 2146-2156</italic> (CIB), <italic>L. Martínez-Domínguez et al. 164, 716-730</italic> (CIB); Puente Nacional, <italic>G. Castillo-Campos &amp; M. E. Medina 4299</italic> (XAL); Sochiapa, <italic>M. Vázquez-Torres 8589</italic> (CIB); Teocelo, <italic>F. Nicolalde-Morejón et al. 2273-2278</italic> (CIB), <italic>M. G. Zola 146</italic> (XAL), <italic>M. Vázquez-Torres</italic> 4865 (CIB), <italic>L. Martínez-Domínguez et al. 731-750, 764-770</italic> (CIB); Tlaltetela, <italic>F. Nicolalde-Morejón &amp; L. Martínez-Domínguez 2246, 2253-2256</italic> (CIB), <italic>L. Martínez-Domínguez &amp; F. Nicolalde-Morejón 584-586, 620, 628-635</italic> (CIB); Totutla, <italic>A. P. Vovides 730-733, 748</italic> (XAL), <italic>Brigada T. Walters s/n</italic> (XAL), <italic>F. Nicolalde-Morejón et al. 2279-2281</italic> (CIB), <italic>F. Vázquez B. 730</italic> (XAL), <italic>J. Rees 6344</italic> (IEB), <italic>J. Rees &amp; A. P. Vovides 1660, 1672, 1689</italic> (XAL), <italic>L. Martínez-Domínguez et al. 704-707, L. Martínez-Domínguez et al. 752-758</italic> (CIB); Xico, <italic>L. Martínez-Domínguez &amp; F. Nicolalde-Morejón 640-648</italic> (CIB).</p><!--PageBreak--></tp:treatment-sec><tp:treatment-sec sec-type="Taxonomic comments" id="SECID0E2JAI"><title>Taxonomic comments.</title><p>The taxonomy of <italic><tp:taxon-name><tp:taxon-name-part taxon-name-part-type="genus" reg="Ceratozamia">Ceratozamia</tp:taxon-name-part> <tp:taxon-name-part taxon-name-part-type="species" reg="mexicana">mexicana</tp:taxon-name-part></tp:taxon-name></italic> has undergone constant changes since its original publication in 1846. The identity of this binomial was ambiguous for several decades. This taxonomic uncertainty was due to the complexity of relationships with some of the other names published by Miquel during the immediately succeeding years (1847, 1848 and 1849), following the original publication of the genus –namely, <italic><tp:taxon-name><tp:taxon-name-part taxon-name-part-type="genus" reg="Ceratozamia">C.</tp:taxon-name-part> <tp:taxon-name-part taxon-name-part-type="species" reg="brevifrons">brevifrons</tp:taxon-name-part></tp:taxon-name></italic>, <italic><tp:taxon-name><tp:taxon-name-part taxon-name-part-type="genus" reg="Ceratozamia">C.</tp:taxon-name-part> <tp:taxon-name-part taxon-name-part-type="species" reg="robusta">robusta</tp:taxon-name-part></tp:taxon-name></italic>, <italic><tp:taxon-name><tp:taxon-name-part taxon-name-part-type="genus" reg="Ceratozamia">C.</tp:taxon-name-part> <tp:taxon-name-part taxon-name-part-type="species" reg="intermedia">intermedia</tp:taxon-name-part></tp:taxon-name></italic>, <italic><tp:taxon-name><tp:taxon-name-part taxon-name-part-type="genus" reg="Ceratozamia">C.</tp:taxon-name-part> <tp:taxon-name-part taxon-name-part-type="species" reg="longifolia">longifolia</tp:taxon-name-part></tp:taxon-name></italic>, and <italic><tp:taxon-name><tp:taxon-name-part taxon-name-part-type="genus" reg="Ceratozamia">C.</tp:taxon-name-part> <tp:taxon-name-part taxon-name-part-type="species" reg="latifolia">latifolia</tp:taxon-name-part></tp:taxon-name></italic>. Later on, some names were placed in synonymy and others were characterised as <italic>nomina nuda</italic>; in particular, <italic><tp:taxon-name><tp:taxon-name-part taxon-name-part-type="genus" reg="Ceratozamia">C.</tp:taxon-name-part> <tp:taxon-name-part taxon-name-part-type="species" reg="brevifrons">brevifrons</tp:taxon-name-part></tp:taxon-name></italic> was listed as a synonym of <italic><tp:taxon-name><tp:taxon-name-part taxon-name-part-type="genus" reg="Ceratozamia">C.</tp:taxon-name-part> <tp:taxon-name-part taxon-name-part-type="species" reg="mexicana">mexicana</tp:taxon-name-part></tp:taxon-name></italic> under the assumption that it was in fact a juvenile form of the latter (see <xref ref-type="bibr" rid="B19">Miquel 1848</xref>, <xref ref-type="bibr" rid="B21">1861</xref>).</p><p>In further taxonomic treatments of <italic><tp:taxon-name><tp:taxon-name-part taxon-name-part-type="genus" reg="Ceratozamia">Ceratozamia</tp:taxon-name-part></tp:taxon-name></italic> –specifically, in <xref ref-type="bibr" rid="B8">De Candolle (1864–1868)</xref> and including Miquel’s <italic>Nouveaux matériaux pour servir à la connaissance des Cycadées</italic> (1868–1869a, b)– this nomenclatural status was maintained. In his mature work, Miquel considered the variation observed between juveniles and adults was due to the corresponding ontogenetic modifications and collapsed into synonymy with <italic><tp:taxon-name><tp:taxon-name-part taxon-name-part-type="genus" reg="Ceratozamia">C.</tp:taxon-name-part> <tp:taxon-name-part taxon-name-part-type="species" reg="mexicana">mexicana</tp:taxon-name-part></tp:taxon-name></italic> all five species previously described.</p><p>Half a century later, <xref ref-type="bibr" rid="B40">Schuster (1932)</xref> circumscribed the genus to include only two species: <italic><tp:taxon-name><tp:taxon-name-part taxon-name-part-type="genus" reg="Ceratozamia">Ceratozamia</tp:taxon-name-part> <tp:taxon-name-part taxon-name-part-type="species" reg="kuesteriana">kuesteriana</tp:taxon-name-part></tp:taxon-name></italic> and <italic><tp:taxon-name><tp:taxon-name-part taxon-name-part-type="genus" reg="Ceratozamia">C.</tp:taxon-name-part> <tp:taxon-name-part taxon-name-part-type="species" reg="mexicana">mexicana</tp:taxon-name-part></tp:taxon-name></italic>, with two varieties and two forms. However, in the first modern taxonomic treatment (<xref ref-type="bibr" rid="B45">Vovides et al. 1983</xref>) and continuing with the typification of names within the genus (<xref ref-type="bibr" rid="B42">Stevenson and Sabato 1986</xref>), the type species was circumscribed to the central region of Veracruz. In this context, <xref ref-type="bibr" rid="B45">Vovides et al. (1983)</xref> attributed a wide geographic distribution and high variation of morphological characters to <italic><tp:taxon-name><tp:taxon-name-part taxon-name-part-type="genus" reg="Ceratozamia">C.</tp:taxon-name-part> <tp:taxon-name-part taxon-name-part-type="species" reg="mexicana">mexicana</tp:taxon-name-part></tp:taxon-name></italic> while recognising three varieties: <tp:taxon-name><tp:taxon-name-part taxon-name-part-type="genus" reg="Ceratozamia">C.</tp:taxon-name-part> <tp:taxon-name-part taxon-name-part-type="species" reg="mexicana">mexicana</tp:taxon-name-part> <tp:taxon-name-part taxon-name-part-type="infraspecific-rank">var.</tp:taxon-name-part> <tp:taxon-name-part taxon-name-part-type="variety" reg="mexicana">mexicana</tp:taxon-name-part></tp:taxon-name>, <tp:taxon-name><tp:taxon-name-part taxon-name-part-type="genus" reg="Ceratozamia">C.</tp:taxon-name-part> <tp:taxon-name-part taxon-name-part-type="species" reg="mexicana">mexicana</tp:taxon-name-part> <tp:taxon-name-part taxon-name-part-type="infraspecific-rank">var.</tp:taxon-name-part> <tp:taxon-name-part taxon-name-part-type="variety" reg="latifolia">latifolia</tp:taxon-name-part></tp:taxon-name> (Miq.) Schuster and <tp:taxon-name><tp:taxon-name-part taxon-name-part-type="genus" reg="Ceratozamia">C.</tp:taxon-name-part> <tp:taxon-name-part taxon-name-part-type="species" reg="mexicana">mexicana</tp:taxon-name-part> <tp:taxon-name-part taxon-name-part-type="infraspecific-rank">var.</tp:taxon-name-part> <tp:taxon-name-part taxon-name-part-type="variety" reg="robusta">robusta</tp:taxon-name-part></tp:taxon-name> (Miq.) Dyer.</p><p>The original <italic><tp:taxon-name><tp:taxon-name-part taxon-name-part-type="genus" reg="Ceratozamia">Ceratozamia</tp:taxon-name-part> <tp:taxon-name-part taxon-name-part-type="species" reg="mexicana">mexicana</tp:taxon-name-part></tp:taxon-name></italic> specimens were collected by the Belgian botanist and explorer A. B. Ghiesbreght, who probably did his fieldwork in the region of Huatusco, Veracruz. This location is recognised as part of his route for botanical collections between 1835 and 1838 (<xref ref-type="bibr" rid="B1">Barnhart 1965</xref>; <xref ref-type="bibr" rid="B39">Sartorius 1990</xref>; <xref ref-type="bibr" rid="B38">Rzedowski et al. 2009</xref>). Besides the “El Mirador” locality, mentioned by <xref ref-type="bibr" rid="B44">Thiselton-Dyer (1884)</xref> and <xref ref-type="bibr" rid="B40">Schuster (1932)</xref> as the main reference place, the species still exists in Huatusco. Due to coffee cultivation, the original vegetation has been replaced almost in its entirety. However, the species still occurs in the wild in relictual secondary vegetation within a property called “Hacienda Zacuapam”. This property was part of a former “El Mirador” hacienda, early in the XIX century (<xref ref-type="bibr" rid="B39">Sartorius 1990</xref>).</p></tp:treatment-sec><tp:treatment-sec><!--Section generated to contain objects referenced in tp:taxon-treatment.--><fig id="F3" position="float" orientation="portrait"><label>Figure 3.</label><caption><p>Shapes of leaflets. <bold>A</bold> <italic><tp:taxon-name><tp:taxon-name-part taxon-name-part-type="genus" reg="Ceratozamia">C.</tp:taxon-name-part> <tp:taxon-name-part taxon-name-part-type="species" reg="latifolia">latifolia</tp:taxon-name-part></tp:taxon-name></italic> <bold>B</bold> <italic><tp:taxon-name><tp:taxon-name-part taxon-name-part-type="genus" reg="Ceratozamia">C.</tp:taxon-name-part> <tp:taxon-name-part taxon-name-part-type="species" reg="kuesteriana">kuesteriana</tp:taxon-name-part></tp:taxon-name></italic> <bold>C</bold> <italic><tp:taxon-name><tp:taxon-name-part taxon-name-part-type="genus" reg="Ceratozamia">C.</tp:taxon-name-part> <tp:taxon-name-part taxon-name-part-type="species" reg="morettii">morettii</tp:taxon-name-part></tp:taxon-name></italic> <bold>D</bold> <italic><tp:taxon-name><tp:taxon-name-part taxon-name-part-type="genus" reg="Ceratozamia">C.</tp:taxon-name-part> <tp:taxon-name-part taxon-name-part-type="species" reg="sabatoi">sabatoi</tp:taxon-name-part></tp:taxon-name></italic> <bold>E</bold> <italic><tp:taxon-name><tp:taxon-name-part taxon-name-part-type="genus" reg="Ceratozamia">Ceratozamia</tp:taxon-name-part> <tp:taxon-name-part taxon-name-part-type="species" reg="brevifrons">brevifrons</tp:taxon-name-part></tp:taxon-name></italic> <bold>F</bold> <italic><tp:taxon-name><tp:taxon-name-part taxon-name-part-type="genus" reg="Ceratozamia">C.</tp:taxon-name-part> <tp:taxon-name-part taxon-name-part-type="species" reg="chamberlainii">chamberlainii</tp:taxon-name-part></tp:taxon-name></italic> <bold>G</bold> <italic><tp:taxon-name><tp:taxon-name-part taxon-name-part-type="genus" reg="Ceratozamia">C.</tp:taxon-name-part> <tp:taxon-name-part taxon-name-part-type="species" reg="decumbens">decumbens</tp:taxon-name-part></tp:taxon-name></italic> <bold>H</bold> <italic><tp:taxon-name><tp:taxon-name-part taxon-name-part-type="genus" reg="Ceratozamia">C.</tp:taxon-name-part> <tp:taxon-name-part taxon-name-part-type="species" reg="fuscoviridis">fuscoviridis</tp:taxon-name-part></tp:taxon-name></italic> <bold>I</bold> <italic><tp:taxon-name><tp:taxon-name-part taxon-name-part-type="genus" reg="Ceratozamia">C.</tp:taxon-name-part> <tp:taxon-name-part taxon-name-part-type="species" reg="tenuis">tenuis</tp:taxon-name-part></tp:taxon-name></italic> <bold>J</bold> <italic><tp:taxon-name><tp:taxon-name-part taxon-name-part-type="genus" reg="Ceratozamia">C.</tp:taxon-name-part> <tp:taxon-name-part taxon-name-part-type="species" reg="totonacorum">totonacorum</tp:taxon-name-part></tp:taxon-name></italic> <bold>K</bold> <italic><tp:taxon-name><tp:taxon-name-part taxon-name-part-type="genus" reg="Ceratozamia">C.</tp:taxon-name-part> <tp:taxon-name-part taxon-name-part-type="species" reg="delucana">delucana</tp:taxon-name-part></tp:taxon-name></italic> <bold>L</bold> <italic><tp:taxon-name><tp:taxon-name-part taxon-name-part-type="genus" reg="Ceratozamia">C.</tp:taxon-name-part> <tp:taxon-name-part taxon-name-part-type="species" reg="mexicana">mexicana</tp:taxon-name-part></tp:taxon-name></italic>.</p></caption><graphic xmlns:xlink="http://www.w3.org/1999/xlink" xlink:href="phytokeys-100-091-g003.jpg" position="float" orientation="portrait" xlink:type="simple" id="oo_211374.jpg"/></fig><fig id="F11" position="float" orientation="portrait"><label>Figure 11.</label><caption><p>
                  <italic><tp:taxon-name><tp:taxon-name-part taxon-name-part-type="genus" reg="Ceratozamia">Ceratozamia</tp:taxon-name-part> <tp:taxon-name-part taxon-name-part-type="species" reg="mexicana">mexicana</tp:taxon-name-part></tp:taxon-name></italic>. <bold>A</bold> Adult plant in habit <bold>B</bold> Leaf at emergence <bold>C</bold> Detail of pollen strobili <bold>D</bold> Microsporophyll <bold>E</bold> Megasporophyll <bold>F</bold> Detail of ovulate strobili <bold>G</bold> Seeds.</p></caption><graphic xmlns:xlink="http://www.w3.org/1999/xlink" xlink:href="phytokeys-100-091-g011.jpg" position="float" orientation="portrait" xlink:type="simple" id="oo_211382.jpg"/></fig><fig id="F8" position="float" orientation="portrait"><label>Figure 8.</label><caption><p>Distribution map of <italic><tp:taxon-name><tp:taxon-name-part taxon-name-part-type="genus" reg="Ceratozamia">Ceratozamia</tp:taxon-name-part> <tp:taxon-name-part taxon-name-part-type="species" reg="tenuis">tenuis</tp:taxon-name-part></tp:taxon-name></italic>, <italic><tp:taxon-name><tp:taxon-name-part taxon-name-part-type="genus" reg="Ceratozamia">C.</tp:taxon-name-part> <tp:taxon-name-part taxon-name-part-type="species" reg="totonacorum">totonacorum</tp:taxon-name-part></tp:taxon-name></italic>, <italic><tp:taxon-name><tp:taxon-name-part taxon-name-part-type="genus" reg="Ceratozamia">C.</tp:taxon-name-part> <tp:taxon-name-part taxon-name-part-type="species" reg="morettii">morettii</tp:taxon-name-part></tp:taxon-name></italic>, <italic><tp:taxon-name><tp:taxon-name-part taxon-name-part-type="genus" reg="Ceratozamia">C.</tp:taxon-name-part> <tp:taxon-name-part taxon-name-part-type="species" reg="mexicana">mexicana</tp:taxon-name-part></tp:taxon-name></italic>, <italic><tp:taxon-name><tp:taxon-name-part taxon-name-part-type="genus" reg="Ceratozamia">C.</tp:taxon-name-part> <tp:taxon-name-part taxon-name-part-type="species" reg="delucana">delucana</tp:taxon-name-part></tp:taxon-name></italic>, <italic><tp:taxon-name><tp:taxon-name-part taxon-name-part-type="genus" reg="Ceratozamia">C.</tp:taxon-name-part> <tp:taxon-name-part taxon-name-part-type="species" reg="decumbens">decumbens</tp:taxon-name-part></tp:taxon-name></italic> and <italic><tp:taxon-name><tp:taxon-name-part taxon-name-part-type="genus" reg="Ceratozamia">C.</tp:taxon-name-part> <tp:taxon-name-part taxon-name-part-type="species" reg="brevifrons">brevifrons</tp:taxon-name-part></tp:taxon-name></italic>.</p></caption><graphic xmlns:xlink="http://www.w3.org/1999/xlink" xlink:href="phytokeys-100-091-g008.jpg" position="float" orientation="portrait" xlink:type="simple" id="oo_211379.jpg"/></fig></tp:treatment-sec><ref-list><ref id="B51"><mixed-citation xmlns:xlink="http://www.w3.org/1999/xlink" xlink:type="simple">
          <person-group><name name-style="western"><surname>Vovides</surname><given-names>AP</given-names></name><name name-style="western"><surname>Stevenson</surname><given-names>D</given-names></name><name name-style="western"><surname>Pérez-Farrera</surname><given-names>MA</given-names></name><name name-style="western"><surname>López</surname><given-names>S</given-names></name><name name-style="western"><surname>Avendaño</surname><given-names>S</given-names></name></person-group> (<year>2016</year>) What is <italic><tp:taxon-name><tp:taxon-name-part taxon-name-part-type="genus">Ceratozamia</tp:taxon-name-part> <tp:taxon-name-part taxon-name-part-type="species">mexicana</tp:taxon-name-part></tp:taxon-name></italic> (<tp:taxon-name><tp:taxon-name-part taxon-name-part-type="family">Zamiaceae</tp:taxon-name-part></tp:taxon-name>)? Botanical Sciences 94(2): 419–429. <ext-link xlink:type="simple" ext-link-type="doi" xlink:href="10.17129/botsci.449">https://doi.org/10.17129/botsci.449</ext-link></mixed-citation></ref><ref id="B19"><mixed-citation xmlns:xlink="http://www.w3.org/1999/xlink" xlink:type="simple">
          <person-group><name name-style="western"><surname>Miquel</surname><given-names>FAW</given-names></name></person-group> (<year>1848</year>) <article-title>Over eenige nieuwe of zeldame Cycadeen in den Hortus Botanicus te Amsterdam. Derde gedeelte.</article-title> <source>Tijschrift voor de Wis -en Natuurkundige Wetenschappen</source> <volume>1</volume>(<issue>4</issue>): <fpage>197</fpage>–<lpage>208</lpage>.</mixed-citation></ref><ref id="B21"><mixed-citation xmlns:xlink="http://www.w3.org/1999/xlink" xlink:type="simple">
          <person-group><name name-style="western"><surname>Miquel</surname><given-names>FAW</given-names></name></person-group> (<year>1861</year>) <source>Prodromus systematis Cycadearum. In honorem festi diei XV kal. m. Julii MDCCCLXI, quo academia rheno-trajectina exacta XLV lustra celebrat. Utrecht, C. van der. Post Jr., Amsterdam, C. G.</source> <publisher-name>van der Post</publisher-name>, <publisher-loc>1861</publisher-loc>, <size units="page">36 pp</size>.</mixed-citation></ref><ref id="B8"><mixed-citation xmlns:xlink="http://www.w3.org/1999/xlink" xlink:type="simple">
          <person-group><name name-style="western"><surname>De Candolle</surname><given-names>A</given-names></name></person-group> (<year>1864–1868</year>) Prodromus Systematis Universalis Regni Vegetabilis Pars XVI Sectio Posterior, 546–547.</mixed-citation></ref><ref id="B40"><mixed-citation xmlns:xlink="http://www.w3.org/1999/xlink" xlink:type="simple">
          <person-group><name name-style="western"><surname>Schuster</surname><given-names>J</given-names></name></person-group> (<year>1932</year>) <tp:taxon-name><tp:taxon-name-part taxon-name-part-type="family">Cycadaceae</tp:taxon-name-part></tp:taxon-name>. In: Engler A (Ed.) Das Pflanzenreich 99: 1−168.</mixed-citation></ref><ref id="B45"><mixed-citation xmlns:xlink="http://www.w3.org/1999/xlink" xlink:type="simple">
          <person-group><name name-style="western"><surname>Vovides</surname><given-names>A</given-names></name><name name-style="western"><surname>Rees</surname><given-names>JD</given-names></name><name name-style="western"><surname>Vázque-Torres</surname><given-names>M</given-names></name></person-group> (<year>1983</year>) <tp:taxon-name><tp:taxon-name-part taxon-name-part-type="family">Zamiaceae</tp:taxon-name-part></tp:taxon-name>. Fascículo 26. Flora de Veracruz. Xalapa, Veracruz, 1–11.</mixed-citation></ref><ref id="B42"><mixed-citation xmlns:xlink="http://www.w3.org/1999/xlink" xlink:type="simple">
          <person-group><name name-style="western"><surname>Stevenson</surname><given-names>DW</given-names></name><name name-style="western"><surname>Sabato</surname><given-names>S</given-names></name></person-group> (<year>1986</year>) <article-title>Typification of names in <italic><tp:taxon-name><tp:taxon-name-part taxon-name-part-type="genus">Ceratozamia</tp:taxon-name-part></tp:taxon-name></italic> Brongn. <italic><tp:taxon-name><tp:taxon-name-part taxon-name-part-type="genus">Dion</tp:taxon-name-part></tp:taxon-name></italic> Lindl., and <italic><tp:taxon-name><tp:taxon-name-part taxon-name-part-type="genus">Microcycas</tp:taxon-name-part></tp:taxon-name></italic> A. D.C. (<tp:taxon-name><tp:taxon-name-part taxon-name-part-type="family">Zamiaceae</tp:taxon-name-part></tp:taxon-name>).</article-title> <source>Taxon</source> <volume>35</volume>(<issue>3</issue>): <fpage>578</fpage>–<lpage>584</lpage>. <ext-link xlink:type="simple" ext-link-type="doi" xlink:href="10.2307/1221921">https://doi.org/10.2307/1221921</ext-link></mixed-citation></ref><ref id="B1"><mixed-citation xmlns:xlink="http://www.w3.org/1999/xlink" xlink:type="simple">
          <person-group><name name-style="western"><surname>Barnhart</surname><given-names>JH</given-names></name></person-group> (<year>1965</year>) Biographical Notes upon Botanists. In: Hall GK (Ed.) New York Botanical Garden. Boston.</mixed-citation></ref><ref id="B39"><mixed-citation xmlns:xlink="http://www.w3.org/1999/xlink" xlink:type="simple">
          <person-group><name name-style="western"><surname>Sartorius</surname><given-names>CC</given-names></name></person-group> (<year>1990</year>) México hacia 1850. Estudio preliminar, revisión y notas Brígida Von Mentz. Consejo Nacional para la Cultura y las Artes. México, D.F., 1–327.</mixed-citation></ref><ref id="B38"><mixed-citation xmlns:xlink="http://www.w3.org/1999/xlink" xlink:type="simple">
          <person-group><name name-style="western"><surname>Rzedowski</surname><given-names>J</given-names></name><name name-style="western"><surname>Calderón</surname><given-names>G</given-names></name><name name-style="western"><surname>Butanda</surname><given-names>A</given-names></name></person-group> (<year>2009</year>) Los principales colectores de plantas activos en México entre 1700 y 1930. Instituto de Ecología, A. C. y Comisión Nacional para el Conocimiento y Uso de la Biodiversidad. Pátzcuaro, Michoacán, 1–144.</mixed-citation></ref><ref id="B44"><mixed-citation xmlns:xlink="http://www.w3.org/1999/xlink" xlink:type="simple">
          <person-group><name name-style="western"><surname>Thiselton-Dyer</surname><given-names>WTT</given-names></name></person-group> (<year>1884</year>) <article-title>Order CXXXVII. <tp:taxon-name><tp:taxon-name-part taxon-name-part-type="family">Cycadaceae</tp:taxon-name-part></tp:taxon-name>. Biologia Centrali-Americana.</article-title> <source>Botany</source> <volume>3</volume>: <fpage>190</fpage>–<lpage>195</lpage>.</mixed-citation></ref></ref-list></tp:taxon-treatment>
