# Supplementary material for: Taxonomic review of Ceratozamia (Zamiaceae) in the Sierra Madre Oriental, Mexico
Source: PhytoKeys. 2018 Jun 21;(100):91–124. doi: 10.3897/phytokeys.100.23152 (PMC6023955; doi:10.3897/phytokeys.100.23152)
Supplement: XML Treatment for Ceratozamia morettii [file phytokeys.100.23152-treatment10.xml]

<!DOCTYPE tp:taxon-treatment
  PUBLIC "-//TaxonX//DTD Taxonomic Treatment Publishing DTD v0 20100105//EN" "tax-treatment-NSO.dtd">
<tp:taxon-treatment xmlns:tp="http://www.plazi.org/taxpub"><tp:treatment-meta><kwd-group><label>Taxon classification</label><kwd><named-content xmlns:xlink="http://www.w3.org/1999/xlink" content-type="kingdom">Plantae</named-content></kwd><kwd><named-content xmlns:xlink="http://www.w3.org/1999/xlink" content-type="order">Cycadales</named-content></kwd><kwd><named-content xmlns:xlink="http://www.w3.org/1999/xlink" content-type="family">Zamiaceae</named-content></kwd></kwd-group><mixed-citation publication-type="journal"><person-group><name><surname>Martínez-Domínguez</surname><given-names>Lilí</given-names></name><name><surname>Nicolalde-Morejón</surname><given-names>Fernando</given-names></name><name><surname>Vergara-Silva</surname><given-names>Francisco</given-names></name><name><surname>Stevenson</surname><given-names>Dennis Wm.</given-names></name></person-group><article-title>Taxonomic review of <italic><tp:taxon-name><tp:taxon-name-part taxon-name-part-type="genus" reg="Ceratozamia">Ceratozamia</tp:taxon-name-part></tp:taxon-name></italic> (<tp:taxon-name><tp:taxon-name-part taxon-name-part-type="family">Zamiaceae</tp:taxon-name-part></tp:taxon-name>) in the Sierra Madre Oriental, Mexico</article-title><source>PhytoKeys</source><day>21</day><month>6</month><year>2018</year><volume>2018</volume><issue>100</issue><fpage>91</fpage><lpage>124</lpage><pub-id pub-id-type="doi">10.3897/phytokeys.100.23152</pub-id></mixed-citation></tp:treatment-meta><tp:nomenclature><label>10.</label><tp:taxon-name>
              <tp:taxon-name-part taxon-name-part-type="genus" reg="Ceratozamia">Ceratozamia</tp:taxon-name-part>
              <tp:taxon-name-part taxon-name-part-type="species" reg="morettii">morettii</tp:taxon-name-part>
            </tp:taxon-name><tp:taxon-authority>Vázq. Torres &amp; Vovides. Novon 8 (1): 87–90. 1998.</tp:taxon-authority><xref ref-type="fig" rid="F3">Figure 3C</xref><!--PageBreak--></tp:nomenclature><tp:treatment-sec sec-type="material" id="SECID0ESTAI"><title>Type.</title><p>MEXICO. Veracruz: Landero y Coss, 7 Jan. 1992, <italic>M. Vázquez-Torres &amp; H. Barney 4097</italic> (holotype: CIB; isotypes: CIB, MEXU, XAL).</p><!--PageBreak--></tp:treatment-sec><tp:treatment-sec sec-type="description" id="SECID0E2TAI"><title>Description.</title><p>
              <italic>Stem</italic> epigeous, erect and decumbent, 20–50 cm in length, 20–35 cm in diameter. <italic>Cataphylls</italic> persistent, densely tomentose at emergence, reddish-brown and partially tomentose at maturity, triangular, apex acuminate, 4–6.5 × 3–3.5 cm at base. <italic>Leaves</italic> 3–30, descending, 82–200 cm, light green at emergence, brown pubescence, glabrous at maturity. <italic>Petiole</italic> terete, straight, 30–90 cm, armed with short and thin prickles, green in adult leaves. <italic>Rachis</italic> terete, straight, 50–116 cm, armed with prickles, green in adult leaves. <italic>Leaflets</italic> 10–23, oblong, planar and abaxially curved, not basally falcate, coriaceous, flat, opposite to subopposite, plane, green, adaxial side glabrous and abaxial side glaucous, acuminate apex, asymmetric apex, attenuate at base, with conspicuous and light green veins; median leaflets 17.5–41 × 2.6–4.3 cm, 2.1–6 cm between leaflets; articulations green and yellow, 0.5–1.6 cm wide. <italic>Polliniferous strobilus</italic> solitary, cylindrical, erect, 12–15 cm in length, 3.8–4.5 cm in diameter, brownish-yellow at emergence, greenish-yellow with brown pubescence at maturity; peduncle tomentose, reddish-brown to brown, 3–7 cm in length, 1.1–1.3 cm in diameter; microsporophylls 1.0–1.3 × 0.8–1 cm, non-recurved distal face. <italic>Ovuliferous strobilus</italic> solitary, globose, erect, 14–18 cm in length, 8–9.5 cm in diameter, yellowish-green with brown pubescence at emergence, green with blackish trichomes at maturity, apiculate apex; peduncle tomentose, brown, 4–7 cm in length, 1.2–1.8 cm in diameter; megasporophylls 40–108, 2.1–2.6× 3.2–3.6 cm, truncate distal face, right angle of horns. <italic>Seeds</italic> ovoid, sarcotesta whitish-yellow to yellow when immature, light brown at maturity, 1.5–2 cm in length, 1–1.2 cm in diameter.</p></tp:treatment-sec><tp:treatment-sec sec-type="distribution" id="SECID0ETUAI"><title>Distribution and habitat.</title><p>Endemic to Veracruz, on karstic rocks and cliffs of the Sierra de Chiconquiaco, between 1,200–1,850 m (Fig. <xref ref-type="fig" rid="F8">8</xref>). The vegetation type where this species grows is cloud forest.</p></tp:treatment-sec><tp:treatment-sec sec-type="etymology" id="SECID0E4UAI"><title>Etymology.</title><p>The specific epithet honours Aldo Moretti, in recognition of his scientific contributions in the field of cycad biology. He is a researcher in the Orto Botanico and Istituto di Biologia Vegetale at the University of Naples Federico II, Italia.</p></tp:treatment-sec><tp:treatment-sec sec-type="Distinguishing features" id="SECID0ECVAI"><title>Distinguishing features.</title><p>
              <italic><tp:taxon-name><tp:taxon-name-part taxon-name-part-type="genus" reg="Ceratozamia">Ceratozamia</tp:taxon-name-part> <tp:taxon-name-part taxon-name-part-type="species" reg="morettii">morettii</tp:taxon-name-part></tp:taxon-name></italic> is similar to <italic><tp:taxon-name><tp:taxon-name-part taxon-name-part-type="genus" reg="Ceratozamia">C.</tp:taxon-name-part> <tp:taxon-name-part taxon-name-part-type="species" reg="delucana">delucana</tp:taxon-name-part></tp:taxon-name></italic> in leaf morphology; however, there are differences in the total size of plant and in reproductive structures. This species has leaves with up to 23 pairs of leaflets and the ovulate strobilus is green with blackish trichomes at maturity, 14–18 cm long, 8–9.5 cm in diameter and an apiculate apex. Moreover, <italic><tp:taxon-name><tp:taxon-name-part taxon-name-part-type="genus" reg="Ceratozamia">C.</tp:taxon-name-part> <tp:taxon-name-part taxon-name-part-type="species" reg="morettii">morettii</tp:taxon-name-part></tp:taxon-name></italic> has minimal variation at the population level.</p></tp:treatment-sec><tp:treatment-sec sec-type="material" id="SECID0EJWAI"><title>Specimens examined.</title><p>MEXICO. <bold>Veracruz</bold>: Chiconquiaco, <italic>A. P. Vovides 687, 704</italic> (XAL), <italic>C. J. W. Schiede s/n</italic> (XAL), <italic>J. Rees 6336</italic> (IEB), <italic>L. Lagunes G. 83, 84</italic> (CIB); Landero y Coss, <italic>A. P. Vovides 1662</italic> (XAL), <italic>J. Rees 6342</italic> (IEB), <italic>J. Rees &amp; A. P. Vovides 1663, 1664, 1676</italic> (XAL), <italic>L. Martínez-Domínguez et al. 185-214</italic> (CIB), <italic>M. Vázquez-Torres 4097</italic> (XAL), <italic>8349</italic> (CIB), <italic>S. Avendaño 5378</italic> (XAL), <italic>T. W. Walters 2001-01-E</italic> (XAL); Tenochtitlán, <italic>A. Rincón G. et al. 296-298</italic> (XAL); Yecuatla, <italic>C. Gutiérrez B. 134</italic> (XAL), <italic>J. Rees 1677</italic> (XAL), <italic>F. Nicolalde-Morejón &amp; L. Martínez-Domínguez 2087-2106</italic> (CIB), <italic>L. Martínez-Domínguez et al. 161</italic> (CIB).</p><!--PageBreak--></tp:treatment-sec><tp:treatment-sec><!--Section generated to contain objects referenced in tp:taxon-treatment.--><fig id="F3" position="float" orientation="portrait"><label>Figure 3.</label><caption><p>Shapes of leaflets. <bold>A</bold> <italic><tp:taxon-name><tp:taxon-name-part taxon-name-part-type="genus" reg="Ceratozamia">C.</tp:taxon-name-part> <tp:taxon-name-part taxon-name-part-type="species" reg="latifolia">latifolia</tp:taxon-name-part></tp:taxon-name></italic> <bold>B</bold> <italic><tp:taxon-name><tp:taxon-name-part taxon-name-part-type="genus" reg="Ceratozamia">C.</tp:taxon-name-part> <tp:taxon-name-part taxon-name-part-type="species" reg="kuesteriana">kuesteriana</tp:taxon-name-part></tp:taxon-name></italic> <bold>C</bold> <italic><tp:taxon-name><tp:taxon-name-part taxon-name-part-type="genus" reg="Ceratozamia">C.</tp:taxon-name-part> <tp:taxon-name-part taxon-name-part-type="species" reg="morettii">morettii</tp:taxon-name-part></tp:taxon-name></italic> <bold>D</bold> <italic><tp:taxon-name><tp:taxon-name-part taxon-name-part-type="genus" reg="Ceratozamia">C.</tp:taxon-name-part> <tp:taxon-name-part taxon-name-part-type="species" reg="sabatoi">sabatoi</tp:taxon-name-part></tp:taxon-name></italic> <bold>E</bold> <italic><tp:taxon-name><tp:taxon-name-part taxon-name-part-type="genus" reg="Ceratozamia">Ceratozamia</tp:taxon-name-part> <tp:taxon-name-part taxon-name-part-type="species" reg="brevifrons">brevifrons</tp:taxon-name-part></tp:taxon-name></italic> <bold>F</bold> <italic><tp:taxon-name><tp:taxon-name-part taxon-name-part-type="genus" reg="Ceratozamia">C.</tp:taxon-name-part> <tp:taxon-name-part taxon-name-part-type="species" reg="chamberlainii">chamberlainii</tp:taxon-name-part></tp:taxon-name></italic> <bold>G</bold> <italic><tp:taxon-name><tp:taxon-name-part taxon-name-part-type="genus" reg="Ceratozamia">C.</tp:taxon-name-part> <tp:taxon-name-part taxon-name-part-type="species" reg="decumbens">decumbens</tp:taxon-name-part></tp:taxon-name></italic> <bold>H</bold> <italic><tp:taxon-name><tp:taxon-name-part taxon-name-part-type="genus" reg="Ceratozamia">C.</tp:taxon-name-part> <tp:taxon-name-part taxon-name-part-type="species" reg="fuscoviridis">fuscoviridis</tp:taxon-name-part></tp:taxon-name></italic> <bold>I</bold> <italic><tp:taxon-name><tp:taxon-name-part taxon-name-part-type="genus" reg="Ceratozamia">C.</tp:taxon-name-part> <tp:taxon-name-part taxon-name-part-type="species" reg="tenuis">tenuis</tp:taxon-name-part></tp:taxon-name></italic> <bold>J</bold> <italic><tp:taxon-name><tp:taxon-name-part taxon-name-part-type="genus" reg="Ceratozamia">C.</tp:taxon-name-part> <tp:taxon-name-part taxon-name-part-type="species" reg="totonacorum">totonacorum</tp:taxon-name-part></tp:taxon-name></italic> <bold>K</bold> <italic><tp:taxon-name><tp:taxon-name-part taxon-name-part-type="genus" reg="Ceratozamia">C.</tp:taxon-name-part> <tp:taxon-name-part taxon-name-part-type="species" reg="delucana">delucana</tp:taxon-name-part></tp:taxon-name></italic> <bold>L</bold> <italic><tp:taxon-name><tp:taxon-name-part taxon-name-part-type="genus" reg="Ceratozamia">C.</tp:taxon-name-part> <tp:taxon-name-part taxon-name-part-type="species" reg="mexicana">mexicana</tp:taxon-name-part></tp:taxon-name></italic>.</p></caption><graphic xmlns:xlink="http://www.w3.org/1999/xlink" xlink:href="phytokeys-100-091-g003.jpg" position="float" orientation="portrait" xlink:type="simple" id="oo_211374.jpg"/></fig><fig id="F8" position="float" orientation="portrait"><label>Figure 8.</label><caption><p>Distribution map of <italic><tp:taxon-name><tp:taxon-name-part taxon-name-part-type="genus" reg="Ceratozamia">Ceratozamia</tp:taxon-name-part> <tp:taxon-name-part taxon-name-part-type="species" reg="tenuis">tenuis</tp:taxon-name-part></tp:taxon-name></italic>, <italic><tp:taxon-name><tp:taxon-name-part taxon-name-part-type="genus" reg="Ceratozamia">C.</tp:taxon-name-part> <tp:taxon-name-part taxon-name-part-type="species" reg="totonacorum">totonacorum</tp:taxon-name-part></tp:taxon-name></italic>, <italic><tp:taxon-name><tp:taxon-name-part taxon-name-part-type="genus" reg="Ceratozamia">C.</tp:taxon-name-part> <tp:taxon-name-part taxon-name-part-type="species" reg="morettii">morettii</tp:taxon-name-part></tp:taxon-name></italic>, <italic><tp:taxon-name><tp:taxon-name-part taxon-name-part-type="genus" reg="Ceratozamia">C.</tp:taxon-name-part> <tp:taxon-name-part taxon-name-part-type="species" reg="mexicana">mexicana</tp:taxon-name-part></tp:taxon-name></italic>, <italic><tp:taxon-name><tp:taxon-name-part taxon-name-part-type="genus" reg="Ceratozamia">C.</tp:taxon-name-part> <tp:taxon-name-part taxon-name-part-type="species" reg="delucana">delucana</tp:taxon-name-part></tp:taxon-name></italic>, <italic><tp:taxon-name><tp:taxon-name-part taxon-name-part-type="genus" reg="Ceratozamia">C.</tp:taxon-name-part> <tp:taxon-name-part taxon-name-part-type="species" reg="decumbens">decumbens</tp:taxon-name-part></tp:taxon-name></italic> and <italic><tp:taxon-name><tp:taxon-name-part taxon-name-part-type="genus" reg="Ceratozamia">C.</tp:taxon-name-part> <tp:taxon-name-part taxon-name-part-type="species" reg="brevifrons">brevifrons</tp:taxon-name-part></tp:taxon-name></italic>.</p></caption><graphic xmlns:xlink="http://www.w3.org/1999/xlink" xlink:href="phytokeys-100-091-g008.jpg" position="float" orientation="portrait" xlink:type="simple" id="oo_211379.jpg"/></fig></tp:treatment-sec></tp:taxon-treatment>
