# Supplementary material for: Taxonomic review of Ceratozamia (Zamiaceae) in the Sierra Madre Oriental, Mexico
Source: PhytoKeys. 2018 Jun 21;(100):91–124. doi: 10.3897/phytokeys.100.23152 (PMC6023955; doi:10.3897/phytokeys.100.23152)
Supplement: XML Treatment for Ceratozamia sabatoi [file phytokeys.100.23152-treatment11.xml]

<!DOCTYPE tp:taxon-treatment
  PUBLIC "-//TaxonX//DTD Taxonomic Treatment Publishing DTD v0 20100105//EN" "tax-treatment-NSO.dtd">
<tp:taxon-treatment xmlns:tp="http://www.plazi.org/taxpub"><tp:treatment-meta><kwd-group><label>Taxon classification</label><kwd><named-content xmlns:xlink="http://www.w3.org/1999/xlink" content-type="kingdom">Plantae</named-content></kwd><kwd><named-content xmlns:xlink="http://www.w3.org/1999/xlink" content-type="order">Cycadales</named-content></kwd><kwd><named-content xmlns:xlink="http://www.w3.org/1999/xlink" content-type="family">Zamiaceae</named-content></kwd></kwd-group><mixed-citation publication-type="journal"><person-group><name><surname>Martínez-Domínguez</surname><given-names>Lilí</given-names></name><name><surname>Nicolalde-Morejón</surname><given-names>Fernando</given-names></name><name><surname>Vergara-Silva</surname><given-names>Francisco</given-names></name><name><surname>Stevenson</surname><given-names>Dennis Wm.</given-names></name></person-group><article-title>Taxonomic review of <italic><tp:taxon-name><tp:taxon-name-part taxon-name-part-type="genus" reg="Ceratozamia">Ceratozamia</tp:taxon-name-part></tp:taxon-name></italic> (<tp:taxon-name><tp:taxon-name-part taxon-name-part-type="family">Zamiaceae</tp:taxon-name-part></tp:taxon-name>) in the Sierra Madre Oriental, Mexico</article-title><source>PhytoKeys</source><day>21</day><month>6</month><year>2018</year><volume>2018</volume><issue>100</issue><fpage>91</fpage><lpage>124</lpage><pub-id pub-id-type="doi">10.3897/phytokeys.100.23152</pub-id></mixed-citation></tp:treatment-meta><tp:nomenclature><label>11.</label><tp:taxon-name>
              <tp:taxon-name-part taxon-name-part-type="genus" reg="Ceratozamia">Ceratozamia</tp:taxon-name-part>
              <tp:taxon-name-part taxon-name-part-type="species" reg="sabatoi">sabatoi</tp:taxon-name-part>
            </tp:taxon-name><tp:taxon-authority>Vovides &amp; Vázq. Torres. Novon 3 (4): 502–504. 1993.</tp:taxon-authority><xref ref-type="fig" rid="F2">Figures 2B</xref><xref ref-type="fig" rid="F3">, 3D</xref><xref ref-type="fig" rid="F6">, 6A</xref><xref ref-type="fig" rid="F7">, 7A</xref></tp:nomenclature><tp:treatment-sec sec-type="material" id="SECID0EJZAI"><title>Type.</title><p>MEXICO. Querétaro: San Joaquín, 15 Apr. 1991, <italic>A. P. Vovides 1205</italic> (holotype: XAL).</p></tp:treatment-sec><tp:treatment-sec sec-type="description" id="SECID0ERZAI"><title>Description.</title><p>
              <italic>Stem</italic> epigeous, erect and decumbent, 8–30 cm in length, 20–35 cm in diameter. <italic>Cataphylls</italic> persistent, densely tomentose at emergence, reddish-brown and partially tomentose at maturity, triangular, apex acuminate, 3–4.5 × 2–3.5 cm at base. <italic>Leaves</italic> 3–40, descending, 60–129 cm, dark brown at emergence, whitish-grey pubescence, glabrous at maturity. <italic>Petiole</italic> terete, straight, 20–60 cm, armed with short and thin prickles, greenish-brown in adult leaves. <italic>Rachis</italic> terete, straight, 40–92 cm, armed with prickles, brown in adult leaves. <italic>Leaflets</italic> 26–54, linear, planar and abaxially curved, basally falcate, papyraceous, flat, opposite to subopposite, plane, green, adaxial and abaxial side glabrous, acuminate apex, symmetric apex, attenuate at base, with conspicuous and light green veins; median leaflets 13–32 × 0.6–1.5 cm, 0.5–1.5 cm between leaflets; articulations brown, 0.3–0.7 cm wide. <italic>Polliniferous strobilus</italic> solitary, cylindrical, erect, 11–18 cm in length, 3.5–4.8 cm in diameter, greenish-yellow at emergence, greenish-yellow with blackish pubescence at maturity; peduncle tomentose, reddish-brown to brown, 7–10.5 cm in length, 1.1–1.9 cm in diameter; microsporophylls 1–1.9 × 1–1.4 cm, recurved distal face. <italic>Ovuliferous strobilus</italic> solitary, cylindrical, erect, 15.5–18 cm in length, 6–8.5 cm in diameter, yellowish-green with brown pubescence at emergence, blue green with blackish trichomes at maturity, apiculate apex; peduncle tomentose, brown, 4–7 cm in length, 1.2–1.8 cm in diameter; megasporophylls 98–108, 2.3–2.5× 2–3 cm, truncate distal face, right angle between horns. <italic>Seeds</italic> ovoid, sarcotesta whitish-red when immature, light brown at maturity, 1.2–2 cm in length, 1.2–1.5 cm in diameter.</p></tp:treatment-sec><tp:treatment-sec sec-type="distribution" id="SECID0EJ1AI"><title>Distribution and habitat.</title><p>Endemic to Mexico and known from the states of Querétaro and Hidalgo, at 1,600–1,900 m in the Sierra Gorda mountain range of Querétaro, along the mountain range northwest of Hidalgo (Fig. <xref ref-type="fig" rid="F9">9</xref>). It inhabits the understorey herbaceous layer of the transition zone between oak forest and cloud forest.</p></tp:treatment-sec><tp:treatment-sec sec-type="etymology" id="SECID0ET1AI"><title>Etymology.</title><p>The specific epithet honours the late Sergio Sabato, distinguished professor at the University of Naples Federico II, Italia, for his contributions to knowledge of the biology and systematics of cycads, particularly in the Neotropics.</p></tp:treatment-sec><tp:treatment-sec sec-type="Distinguishing features" id="SECID0EY1AI"><title>Distinguishing features.</title><p>Leaflets lanceolate, papyraceous, symmetric apex and with brown articulations; pollen strobilus greenish-yellow with blackish pubescence at maturity and microsporophylls with recurved distal face (Fig. <xref ref-type="fig" rid="F6">6A</xref>).</p><fig id="F6" position="float" orientation="portrait"><label>Figure 6.</label><caption><p>Microsporophylls. <bold>A</bold> <italic><tp:taxon-name><tp:taxon-name-part taxon-name-part-type="genus" reg="Ceratozamia">C.</tp:taxon-name-part> <tp:taxon-name-part taxon-name-part-type="species" reg="sabatoi">sabatoi</tp:taxon-name-part></tp:taxon-name></italic> <bold>B</bold> <italic><tp:taxon-name><tp:taxon-name-part taxon-name-part-type="genus" reg="Ceratozamia">C.</tp:taxon-name-part> <tp:taxon-name-part taxon-name-part-type="species" reg="brevifrons">brevifrons</tp:taxon-name-part></tp:taxon-name></italic>.</p></caption><graphic xmlns:xlink="http://www.w3.org/1999/xlink" xlink:href="phytokeys-100-091-g006.jpg" position="float" orientation="portrait" xlink:type="simple" id="oo_211377.jpg"/></fig></tp:treatment-sec><tp:treatment-sec sec-type="material" id="SECID0EJ3AI"><title>Specimens examined.</title><p>MEXICO. <bold>Hidalgo</bold>: Zimapán, <italic>R. Contreras-Medina 55, 56</italic> (XAL), <italic>R. Fernandez-Nava 6561</italic> (MEXU, MO, XAL). <bold>Querétaro</bold>: Cadereyta de Montes, <italic>A. P. Vovides 1193, 1196-1199, 1201, 1205</italic> (XAL), <italic>A. P. Vovides et al. 1203</italic> (MEXU, XAL), <italic>F. Nicolalde-Morejón et al. 2169, 2170</italic> (CIB), <italic>L. Martínez-Domínguez et al. 313-343</italic> (CIB), <italic>O. V. Zirahuen 128014</italic> (IEB), <italic>R. Fernandez-Nava s/n</italic> (QMEX), <italic>R. Zirahuén-Ortega V. 328</italic> (MEXU); Landa de Matamoros, <italic>T. W. Walters 2001-05-A, B</italic> (XAL); Pinal de Amoles, <italic>F. Nicolalde-Morejón et al. 2171, 2172</italic> (CIB), <italic>L. Martínez-Domínguez et al. 344-372</italic> (CIB), <italic>Rzedowski s/n</italic> (XAL).</p></tp:treatment-sec><tp:treatment-sec><!--Section generated to contain objects referenced in tp:taxon-treatment.--><fig id="F2" position="float" orientation="portrait"><label>Figure 2.</label><caption><p>Trichome colour variation. <bold>A</bold> brown, <italic><tp:taxon-name><tp:taxon-name-part taxon-name-part-type="genus" reg="Ceratozamia">Ceratozamia</tp:taxon-name-part> <tp:taxon-name-part taxon-name-part-type="species" reg="tenuis">tenuis</tp:taxon-name-part></tp:taxon-name></italic> <bold>B</bold> white, <italic><tp:taxon-name><tp:taxon-name-part taxon-name-part-type="genus" reg="Ceratozamia">C.</tp:taxon-name-part> <tp:taxon-name-part taxon-name-part-type="species" reg="sabatoi">sabatoi</tp:taxon-name-part></tp:taxon-name></italic>.</p></caption><graphic xmlns:xlink="http://www.w3.org/1999/xlink" xlink:href="phytokeys-100-091-g002.jpg" position="float" orientation="portrait" xlink:type="simple" id="oo_211373.jpg"/></fig><fig id="F3" position="float" orientation="portrait"><label>Figure 3.</label><caption><p>Shapes of leaflets. <bold>A</bold> <italic><tp:taxon-name><tp:taxon-name-part taxon-name-part-type="genus" reg="Ceratozamia">C.</tp:taxon-name-part> <tp:taxon-name-part taxon-name-part-type="species" reg="latifolia">latifolia</tp:taxon-name-part></tp:taxon-name></italic> <bold>B</bold> <italic><tp:taxon-name><tp:taxon-name-part taxon-name-part-type="genus" reg="Ceratozamia">C.</tp:taxon-name-part> <tp:taxon-name-part taxon-name-part-type="species" reg="kuesteriana">kuesteriana</tp:taxon-name-part></tp:taxon-name></italic> <bold>C</bold> <italic><tp:taxon-name><tp:taxon-name-part taxon-name-part-type="genus" reg="Ceratozamia">C.</tp:taxon-name-part> <tp:taxon-name-part taxon-name-part-type="species" reg="morettii">morettii</tp:taxon-name-part></tp:taxon-name></italic> <bold>D</bold> <italic><tp:taxon-name><tp:taxon-name-part taxon-name-part-type="genus" reg="Ceratozamia">C.</tp:taxon-name-part> <tp:taxon-name-part taxon-name-part-type="species" reg="sabatoi">sabatoi</tp:taxon-name-part></tp:taxon-name></italic> <bold>E</bold> <italic><tp:taxon-name><tp:taxon-name-part taxon-name-part-type="genus" reg="Ceratozamia">Ceratozamia</tp:taxon-name-part> <tp:taxon-name-part taxon-name-part-type="species" reg="brevifrons">brevifrons</tp:taxon-name-part></tp:taxon-name></italic> <bold>F</bold> <italic><tp:taxon-name><tp:taxon-name-part taxon-name-part-type="genus" reg="Ceratozamia">C.</tp:taxon-name-part> <tp:taxon-name-part taxon-name-part-type="species" reg="chamberlainii">chamberlainii</tp:taxon-name-part></tp:taxon-name></italic> <bold>G</bold> <italic><tp:taxon-name><tp:taxon-name-part taxon-name-part-type="genus" reg="Ceratozamia">C.</tp:taxon-name-part> <tp:taxon-name-part taxon-name-part-type="species" reg="decumbens">decumbens</tp:taxon-name-part></tp:taxon-name></italic> <bold>H</bold> <italic><tp:taxon-name><tp:taxon-name-part taxon-name-part-type="genus" reg="Ceratozamia">C.</tp:taxon-name-part> <tp:taxon-name-part taxon-name-part-type="species" reg="fuscoviridis">fuscoviridis</tp:taxon-name-part></tp:taxon-name></italic> <bold>I</bold> <italic><tp:taxon-name><tp:taxon-name-part taxon-name-part-type="genus" reg="Ceratozamia">C.</tp:taxon-name-part> <tp:taxon-name-part taxon-name-part-type="species" reg="tenuis">tenuis</tp:taxon-name-part></tp:taxon-name></italic> <bold>J</bold> <italic><tp:taxon-name><tp:taxon-name-part taxon-name-part-type="genus" reg="Ceratozamia">C.</tp:taxon-name-part> <tp:taxon-name-part taxon-name-part-type="species" reg="totonacorum">totonacorum</tp:taxon-name-part></tp:taxon-name></italic> <bold>K</bold> <italic><tp:taxon-name><tp:taxon-name-part taxon-name-part-type="genus" reg="Ceratozamia">C.</tp:taxon-name-part> <tp:taxon-name-part taxon-name-part-type="species" reg="delucana">delucana</tp:taxon-name-part></tp:taxon-name></italic> <bold>L</bold> <italic><tp:taxon-name><tp:taxon-name-part taxon-name-part-type="genus" reg="Ceratozamia">C.</tp:taxon-name-part> <tp:taxon-name-part taxon-name-part-type="species" reg="mexicana">mexicana</tp:taxon-name-part></tp:taxon-name></italic>.</p></caption><graphic xmlns:xlink="http://www.w3.org/1999/xlink" xlink:href="phytokeys-100-091-g003.jpg" position="float" orientation="portrait" xlink:type="simple" id="oo_211374.jpg"/></fig><fig id="F7" position="float" orientation="portrait"><label>Figure 7.</label><caption><p>Shapes of polliniferous strobilus. <bold>A</bold> <italic><tp:taxon-name><tp:taxon-name-part taxon-name-part-type="genus" reg="Ceratozamia">Ceratozamia</tp:taxon-name-part> <tp:taxon-name-part taxon-name-part-type="species" reg="sabatoi">sabatoi</tp:taxon-name-part></tp:taxon-name></italic> <bold>B</bold> <italic><tp:taxon-name><tp:taxon-name-part taxon-name-part-type="genus" reg="Ceratozamia">C.</tp:taxon-name-part> <tp:taxon-name-part taxon-name-part-type="species" reg="hildae">hildae</tp:taxon-name-part></tp:taxon-name></italic> <bold>C</bold> <italic><tp:taxon-name><tp:taxon-name-part taxon-name-part-type="genus" reg="Ceratozamia">C.</tp:taxon-name-part> <tp:taxon-name-part taxon-name-part-type="species" reg="kuesteriana">kuesteriana</tp:taxon-name-part></tp:taxon-name></italic>.</p></caption><graphic xmlns:xlink="http://www.w3.org/1999/xlink" xlink:href="phytokeys-100-091-g007.jpg" position="float" orientation="portrait" xlink:type="simple" id="oo_211378.jpg"/></fig><fig id="F9" position="float" orientation="portrait"><label>Figure 9.</label><caption><p>Distribution map of <italic><tp:taxon-name><tp:taxon-name-part taxon-name-part-type="genus" reg="Ceratozamia">Ceratozamia</tp:taxon-name-part> <tp:taxon-name-part taxon-name-part-type="species" reg="sabatoi">sabatoi</tp:taxon-name-part></tp:taxon-name></italic>, <italic><tp:taxon-name><tp:taxon-name-part taxon-name-part-type="genus" reg="Ceratozamia">C.</tp:taxon-name-part> <tp:taxon-name-part taxon-name-part-type="species" reg="latifolia">latifolia</tp:taxon-name-part></tp:taxon-name></italic>, <italic><tp:taxon-name><tp:taxon-name-part taxon-name-part-type="genus" reg="Ceratozamia">C.</tp:taxon-name-part> <tp:taxon-name-part taxon-name-part-type="species" reg="zaragozae">zaragozae</tp:taxon-name-part></tp:taxon-name></italic>, <italic><tp:taxon-name><tp:taxon-name-part taxon-name-part-type="genus" reg="Ceratozamia">C.</tp:taxon-name-part> <tp:taxon-name-part taxon-name-part-type="species" reg="kuesteriana">kuesteriana</tp:taxon-name-part></tp:taxon-name></italic>, <italic><tp:taxon-name><tp:taxon-name-part taxon-name-part-type="genus" reg="Ceratozamia">C.</tp:taxon-name-part> <tp:taxon-name-part taxon-name-part-type="species" reg="hildae">hildae</tp:taxon-name-part></tp:taxon-name></italic>, <italic><tp:taxon-name><tp:taxon-name-part taxon-name-part-type="genus" reg="Ceratozamia">C.</tp:taxon-name-part> <tp:taxon-name-part taxon-name-part-type="species" reg="fuscoviridis">fuscoviridis</tp:taxon-name-part></tp:taxon-name></italic> and <italic><tp:taxon-name><tp:taxon-name-part taxon-name-part-type="genus" reg="Ceratozamia">C.</tp:taxon-name-part> <tp:taxon-name-part taxon-name-part-type="species" reg="chamberlainii">chamberlainii</tp:taxon-name-part></tp:taxon-name></italic>.</p></caption><graphic xmlns:xlink="http://www.w3.org/1999/xlink" xlink:href="phytokeys-100-091-g009.jpg" position="float" orientation="portrait" xlink:type="simple" id="oo_211380.jpg"/></fig></tp:treatment-sec></tp:taxon-treatment>
