# Supplementary material for: Taxonomic review of Ceratozamia (Zamiaceae) in the Sierra Madre Oriental, Mexico
Source: PhytoKeys. 2018 Jun 21;(100):91–124. doi: 10.3897/phytokeys.100.23152 (PMC6023955; doi:10.3897/phytokeys.100.23152)
Supplement: XML Treatment for Ceratozamia tenuis [file phytokeys.100.23152-treatment12.xml]

<!DOCTYPE tp:taxon-treatment
  PUBLIC "-//TaxonX//DTD Taxonomic Treatment Publishing DTD v0 20100105//EN" "tax-treatment-NSO.dtd">
<tp:taxon-treatment xmlns:tp="http://www.plazi.org/taxpub"><tp:treatment-meta><kwd-group><label>Taxon classification</label><kwd><named-content xmlns:xlink="http://www.w3.org/1999/xlink" content-type="kingdom">Plantae</named-content></kwd><kwd><named-content xmlns:xlink="http://www.w3.org/1999/xlink" content-type="order">Cycadales</named-content></kwd><kwd><named-content xmlns:xlink="http://www.w3.org/1999/xlink" content-type="family">Zamiaceae</named-content></kwd></kwd-group><mixed-citation publication-type="journal"><person-group><name><surname>Martínez-Domínguez</surname><given-names>Lilí</given-names></name><name><surname>Nicolalde-Morejón</surname><given-names>Fernando</given-names></name><name><surname>Vergara-Silva</surname><given-names>Francisco</given-names></name><name><surname>Stevenson</surname><given-names>Dennis Wm.</given-names></name></person-group><article-title>Taxonomic review of <italic><tp:taxon-name><tp:taxon-name-part taxon-name-part-type="genus" reg="Ceratozamia">Ceratozamia</tp:taxon-name-part></tp:taxon-name></italic> (<tp:taxon-name><tp:taxon-name-part taxon-name-part-type="family">Zamiaceae</tp:taxon-name-part></tp:taxon-name>) in the Sierra Madre Oriental, Mexico</article-title><source>PhytoKeys</source><day>21</day><month>6</month><year>2018</year><volume>2018</volume><issue>100</issue><fpage>91</fpage><lpage>124</lpage><pub-id pub-id-type="doi">10.3897/phytokeys.100.23152</pub-id></mixed-citation></tp:treatment-meta><tp:nomenclature><label>12.</label><tp:taxon-name>
              <tp:taxon-name-part taxon-name-part-type="genus" reg="Ceratozamia">Ceratozamia</tp:taxon-name-part>
              <tp:taxon-name-part taxon-name-part-type="species" reg="tenuis">tenuis</tp:taxon-name-part>
            </tp:taxon-name><tp:taxon-authority>(Dyer) D. W. Stev. &amp; Vovides. Botanical Sciences 94 (2): 419–429. 2016.</tp:taxon-authority><xref ref-type="fig" rid="F2">Figures 2A</xref><xref ref-type="fig" rid="F3">, 3I</xref><!--PageBreak--></tp:nomenclature><tp:treatment-sec sec-type="material" id="SECID0E25AI"><title>Type.</title><p>Hort. Kew Palm House: <italic>Thistleton-Dyer s.n. 1881</italic> (lectotype: K). Epitype (designated here). MEXICO. Veracruz: Jilotepec, 19 Jan. 1976, <italic>A. P. Vovides 18</italic> (XAL). Type: Based on <tp:taxon-name><tp:taxon-name-part taxon-name-part-type="genus" reg="Ceratozamia">Ceratozamia</tp:taxon-name-part> <tp:taxon-name-part taxon-name-part-type="species" reg="mexicana">mexicana</tp:taxon-name-part> <tp:taxon-name-part taxon-name-part-type="infraspecific-rank">var.</tp:taxon-name-part> <tp:taxon-name-part taxon-name-part-type="variety" reg="tenuis">tenuis</tp:taxon-name-part></tp:taxon-name> Dyer Biol. Cent.-Amer., Bot. 3: 193. 1884. Isoepitype (designated here). <italic>A. P. Vovides 18</italic> (NY).</p><p>
              <tp:taxon-name><tp:taxon-name-part taxon-name-part-type="genus" reg="Ceratozamia">Ceratozamia</tp:taxon-name-part> <tp:taxon-name-part taxon-name-part-type="species" reg="mexicana">mexicana</tp:taxon-name-part> <tp:taxon-name-part taxon-name-part-type="infraspecific-rank">var.</tp:taxon-name-part> <tp:taxon-name-part taxon-name-part-type="variety" reg="vulgaris">vulgaris</tp:taxon-name-part></tp:taxon-name>. Schuster. Pflanzener 99: 131. 1932. Neotype (designated here). MEXICO. Veracruz: Xalapa, Chiltoyac, 18 Oct. 2016, <italic>Martínez-Domínguez et al. 984</italic> (CIB).</p><p>Schuster mentioned “Jalapa” in his treatment and Chiltoyac (Xalapa, Veracruz), which is very near to Xalapa and thus seems appropriate because the plants match the description by Schuster.</p><p>
              <tp:taxon-name><tp:taxon-name-part taxon-name-part-type="genus" reg="Ceratozamia">Ceratozamia</tp:taxon-name-part> <tp:taxon-name-part taxon-name-part-type="species" reg="mexicana">mexicana</tp:taxon-name-part> <tp:taxon-name-part taxon-name-part-type="infraspecific-rank">var.</tp:taxon-name-part> <tp:taxon-name-part taxon-name-part-type="variety" reg="longifolia">longifolia</tp:taxon-name-part> <tp:taxon-name-part taxon-name-part-type="infraspecific-rank">f.</tp:taxon-name-part> <tp:taxon-name-part taxon-name-part-type="form" reg="tenuis">tenuis</tp:taxon-name-part></tp:taxon-name> (Dyer) Schuster. Pflanzener 99: 132. 1932. Type: Based on <tp:taxon-name><tp:taxon-name-part taxon-name-part-type="genus" reg="Ceratozamia">Ceratozamia</tp:taxon-name-part> <tp:taxon-name-part taxon-name-part-type="species" reg="mexicana">mexicana</tp:taxon-name-part> <tp:taxon-name-part taxon-name-part-type="infraspecific-rank">var.</tp:taxon-name-part> <tp:taxon-name-part taxon-name-part-type="variety" reg="tenuis">tenuis</tp:taxon-name-part></tp:taxon-name>.</p></tp:treatment-sec><tp:treatment-sec sec-type="description" id="SECID0EZBBI"><title>Description.</title><p>
              <italic>Stem</italic> epigeous, erect and decumbent, 20–100 cm in length, 30–45 cm in diameter. <italic>Cataphylls</italic> persistent, densely tomentose at emergence, reddish-brown and partially tomentose at maturity, triangular, apex acuminate, 2–6 × 2–5.5 cm at base. <italic>Leaves</italic> 6–56, ascending, 85–225 cm, dark green at emergence, brown pubescence, glabrous at maturity. <italic>Petiole</italic> terete, straight, 30–93 cm, armed with short and thin prickles, green in adult leaves. <italic>Rachis</italic> terete, straight, 56–154 cm, armed with prickles, green in adult leaves. <italic>Leaflets</italic> 30–56, linear, planar and abaxially curved, basally falcate, papyraceous, caniculate, opposite to subopposite, plane, green, adaxial and abaxial side glabrous, acuminate and symmetric apex, attenuate at base, with conspicuous and light green veins; median leaflets 23–50.5 × 1–2.1 cm, 0.3–2.5 cm between leaflets; articulations green, 0.4–1.4 cm wide. <italic>Polliniferous strobilus</italic> solitary, cylindrical, erect, 26–50 cm in length, 5–7 cm in diameter, greenish-yellow at emergence, greenish-yellow with blackish pubescence at maturity; peduncle tomentose, reddish-brown to light-brown, 3.7–22 cm in length, 1.2–2.5 cm in diameter; microsporophylls 1.7–2.7 × 1.2–1.9 cm, non-recurved distal face. <italic>Ovuliferous strobilus</italic> solitary, cylindrical, erect or pendular, 22–35 cm in length, 7.6–13.3 cm in diameter, dark green with blackish pubescence at emergence, dark green with blackish trichomes at maturity, acuminate apex; peduncle tomentose, brown to reddish-brown, 8–16.5 cm in length, 1.5–2.4 cm in diameter; megasporophylls 48–195, 2.7–3.1 × 4.2–5 cm, prominent distal face, right angle between horns. <italic>Seeds</italic> ovoid, sarcotesta whitish-yellow to yellow when immature, light brown at maturity, 2.5–3 cm in length, 1.3–1.8 cm in diameter.</p></tp:treatment-sec><tp:treatment-sec sec-type="distribution" id="SECID0ERCBI"><title>Distribution and habitat.</title><p>Endemic to Mexico in the central Veracruz mountain region at 1,200–1,850 m elevation on volcanic soils with basaltic rocks (Fig. <xref ref-type="fig" rid="F8">8</xref>). The vegetation type of the habitat is cloud forest.</p><fig id="F7" position="float" orientation="portrait"><label>Figure 7.</label><caption><p>Shapes of polliniferous strobilus. <bold>A</bold> <italic><tp:taxon-name><tp:taxon-name-part taxon-name-part-type="genus" reg="Ceratozamia">Ceratozamia</tp:taxon-name-part> <tp:taxon-name-part taxon-name-part-type="species" reg="sabatoi">sabatoi</tp:taxon-name-part></tp:taxon-name></italic> <bold>B</bold> <italic><tp:taxon-name><tp:taxon-name-part taxon-name-part-type="genus" reg="Ceratozamia">C.</tp:taxon-name-part> <tp:taxon-name-part taxon-name-part-type="species" reg="hildae">hildae</tp:taxon-name-part></tp:taxon-name></italic> <bold>C</bold> <italic><tp:taxon-name><tp:taxon-name-part taxon-name-part-type="genus" reg="Ceratozamia">C.</tp:taxon-name-part> <tp:taxon-name-part taxon-name-part-type="species" reg="kuesteriana">kuesteriana</tp:taxon-name-part></tp:taxon-name></italic>.</p></caption><graphic xmlns:xlink="http://www.w3.org/1999/xlink" xlink:href="phytokeys-100-091-g007.jpg" position="float" orientation="portrait" xlink:type="simple" id="oo_211378.jpg"/></fig><fig id="F8" position="float" orientation="portrait"><label>Figure 8.</label><caption><p>Distribution map of <italic><tp:taxon-name><tp:taxon-name-part taxon-name-part-type="genus" reg="Ceratozamia">Ceratozamia</tp:taxon-name-part> <tp:taxon-name-part taxon-name-part-type="species" reg="tenuis">tenuis</tp:taxon-name-part></tp:taxon-name></italic>, <italic><tp:taxon-name><tp:taxon-name-part taxon-name-part-type="genus" reg="Ceratozamia">C.</tp:taxon-name-part> <tp:taxon-name-part taxon-name-part-type="species" reg="totonacorum">totonacorum</tp:taxon-name-part></tp:taxon-name></italic>, <italic><tp:taxon-name><tp:taxon-name-part taxon-name-part-type="genus" reg="Ceratozamia">C.</tp:taxon-name-part> <tp:taxon-name-part taxon-name-part-type="species" reg="morettii">morettii</tp:taxon-name-part></tp:taxon-name></italic>, <italic><tp:taxon-name><tp:taxon-name-part taxon-name-part-type="genus" reg="Ceratozamia">C.</tp:taxon-name-part> <tp:taxon-name-part taxon-name-part-type="species" reg="mexicana">mexicana</tp:taxon-name-part></tp:taxon-name></italic>, <italic><tp:taxon-name><tp:taxon-name-part taxon-name-part-type="genus" reg="Ceratozamia">C.</tp:taxon-name-part> <tp:taxon-name-part taxon-name-part-type="species" reg="delucana">delucana</tp:taxon-name-part></tp:taxon-name></italic>, <italic><tp:taxon-name><tp:taxon-name-part taxon-name-part-type="genus" reg="Ceratozamia">C.</tp:taxon-name-part> <tp:taxon-name-part taxon-name-part-type="species" reg="decumbens">decumbens</tp:taxon-name-part></tp:taxon-name></italic> and <italic><tp:taxon-name><tp:taxon-name-part taxon-name-part-type="genus" reg="Ceratozamia">C.</tp:taxon-name-part> <tp:taxon-name-part taxon-name-part-type="species" reg="brevifrons">brevifrons</tp:taxon-name-part></tp:taxon-name></italic>.</p></caption><graphic xmlns:xlink="http://www.w3.org/1999/xlink" xlink:href="phytokeys-100-091-g008.jpg" position="float" orientation="portrait" xlink:type="simple" id="oo_211379.jpg"/></fig></tp:treatment-sec><tp:treatment-sec sec-type="etymology" id="SECID0EJHBI"><title>Etymology.</title><p>The specific epithet alludes to thin leaflets.</p></tp:treatment-sec><tp:treatment-sec sec-type="Distinguishing features" id="SECID0EOHBI"><title>Distinguishing features.</title><p>Characterised by leaflets linear, papyraceous and caniculate with symmetric apex; petiole and rachis armed with thin prickles; new leaves <!--PageBreak-->are dark green at emergence; ovulate strobilus dark green with blackish trichomes at maturity, prominent distal face, and right angle between horns.</p></tp:treatment-sec><tp:treatment-sec sec-type="material" id="SECID0EWHBI"><title>Specimens examined.</title><p>MEXICO. <bold>Veracruz</bold>: Chiconquiaco, <italic>D. Jimeno Sevilla 754</italic> (XAL), <italic>J. Rees 1625</italic> (XAL), <italic>1626</italic> (MEXU, XAL), <italic>L. Martínez-Domínguez et al. 971-981</italic> (CIB), <italic>R. Fernandez-Nava 385</italic> (MEXU); Coacoatzintla, <italic>F. Vazquez B</italic>. (XAL), G. <italic>Castillo-Campos 118</italic> (XAL), <italic>L. Martínez-Domínguez et al. 165-184</italic>, 273-282, 759 (CIB); Jilotepec, <italic>A. P. Vovides 470</italic> (XAL), <italic>471</italic> (MEXU, XAL), <italic>735</italic> (XAL), <italic>E. Estrada et al. 757</italic> (MEXU), <italic>J. Rees 1620</italic> (XAL), <italic>F. Nicolalde-Morejón</italic> &amp; <italic>L. Martínez-Domínguez 2067-2086</italic> (CIB), <italic>L. Martínez-Domínguez et al. 573-583</italic> (CIB), <italic>M. G. Zola 667</italic> (MEXU, XAL), <italic>R. Ortega J. 525</italic> (XAL), <italic>S. Avendaño 5395</italic> (MEXU); Tepetlán, <italic>F. Nicolalde-Morejón &amp; L. Martínez-Domínguez 2001-2004</italic> (CIB), <italic>2047-2066</italic> (CIB), <italic>2217-2226</italic> (CIB), <italic>L. Martínez-Domínguez et al. 160, 283-293, 545-555</italic> (CIB); Xalapa, <italic>L. Martínez-Domínguez et al. 985-987</italic> (CIB).</p></tp:treatment-sec><tp:treatment-sec sec-type="Taxonomic comments" id="SECID0EOJBI"><title>Taxonomic comments.</title><p>This name has been controversial due to a series of transferences and the lack of material. This species was initially described as <tp:taxon-name><tp:taxon-name-part taxon-name-part-type="genus" reg="Ceratozamia">C.</tp:taxon-name-part> <tp:taxon-name-part taxon-name-part-type="species" reg="mexicana">mexicana</tp:taxon-name-part> <tp:taxon-name-part taxon-name-part-type="infraspecific-rank">var.</tp:taxon-name-part> <tp:taxon-name-part taxon-name-part-type="variety" reg="tenuis">tenuis</tp:taxon-name-part></tp:taxon-name> (<xref ref-type="bibr" rid="B44">Thiselton-Dyer 1884</xref>) and <xref ref-type="bibr" rid="B40">Schuster (1932)</xref> transferred it to form status under the name <tp:taxon-name><tp:taxon-name-part taxon-name-part-type="genus" reg="Ceratozamia">C.</tp:taxon-name-part> <tp:taxon-name-part taxon-name-part-type="species" reg="mexicana">mexicana</tp:taxon-name-part> <tp:taxon-name-part taxon-name-part-type="infraspecific-rank">var.</tp:taxon-name-part> <tp:taxon-name-part taxon-name-part-type="variety" reg="longifolia">longifolia</tp:taxon-name-part> <tp:taxon-name-part taxon-name-part-type="infraspecific-rank">f.</tp:taxon-name-part> <tp:taxon-name-part taxon-name-part-type="form" reg="tenuis">tenuis</tp:taxon-name-part></tp:taxon-name>. However, its identity has been questioned for decades due to the scarcity of type specimens. The discovery of a specimen collected and examined by Thiselton-Dyer for his protologue description and the subsequent lectotypification of this specimen, has allowed a clearer concept of this taxon (<xref ref-type="bibr" rid="B51">Vovides et al. 2016</xref>). Recently, this entity was transferred to the species level after the analysis of quantitative morphological and anatomical evidence which allowed the separation of populations previously associated with the <italic><tp:taxon-name><tp:taxon-name-part taxon-name-part-type="genus" reg="Ceratozamia">C.</tp:taxon-name-part> <tp:taxon-name-part taxon-name-part-type="species" reg="mexicana">mexicana</tp:taxon-name-part></tp:taxon-name></italic> and their assignment as a new entity (<xref ref-type="bibr" rid="B51">Vovides et al. 2016</xref>). Individuals in these populations bear correspondence to lectotype specimens in the Royal Botanic Gardens Kew herbarium, which correspond to <tp:taxon-name><tp:taxon-name-part taxon-name-part-type="genus" reg="Ceratozamia">Ceratozamia</tp:taxon-name-part> <tp:taxon-name-part taxon-name-part-type="species" reg="mexicana">mexicana</tp:taxon-name-part> <tp:taxon-name-part taxon-name-part-type="infraspecific-rank">var.</tp:taxon-name-part> <tp:taxon-name-part taxon-name-part-type="variety" reg="tenuis">tenuis</tp:taxon-name-part></tp:taxon-name> (<xref ref-type="bibr" rid="B51">Vovides et al. 2016</xref>). Two specimens were incorrectly designated by <xref ref-type="bibr" rid="B51">Vovides et al. (2016)</xref> as epitypes [A. Vovides 018 (XAL, NY)]. According to the International Code of Nomenclature (<xref ref-type="bibr" rid="B16">McNeil et al. 2012</xref>), we correct the designation of the epitype and designate an isoepitype (Section 2, Article 9, Recommendation 9C). Finally, we note that the historical <italic><tp:taxon-name><tp:taxon-name-part taxon-name-part-type="genus" reg="Ceratozamia">Ceratozamia</tp:taxon-name-part></tp:taxon-name></italic> populations from Jilotepec and Coacoatzintla have been associated to the <italic><tp:taxon-name><tp:taxon-name-part taxon-name-part-type="genus" reg="Ceratozamia">C.</tp:taxon-name-part> <tp:taxon-name-part taxon-name-part-type="species" reg="mexicana">mexicana</tp:taxon-name-part></tp:taxon-name></italic> species since the morphological work of <xref ref-type="bibr" rid="B6">Chamberlain (1912)</xref>.</p></tp:treatment-sec><tp:treatment-sec><!--Section generated to contain objects referenced in tp:taxon-treatment.--><fig id="F2" position="float" orientation="portrait"><label>Figure 2.</label><caption><p>Trichome colour variation. <bold>A</bold> brown, <italic><tp:taxon-name><tp:taxon-name-part taxon-name-part-type="genus" reg="Ceratozamia">Ceratozamia</tp:taxon-name-part> <tp:taxon-name-part taxon-name-part-type="species" reg="tenuis">tenuis</tp:taxon-name-part></tp:taxon-name></italic> <bold>B</bold> white, <italic><tp:taxon-name><tp:taxon-name-part taxon-name-part-type="genus" reg="Ceratozamia">C.</tp:taxon-name-part> <tp:taxon-name-part taxon-name-part-type="species" reg="sabatoi">sabatoi</tp:taxon-name-part></tp:taxon-name></italic>.</p></caption><graphic xmlns:xlink="http://www.w3.org/1999/xlink" xlink:href="phytokeys-100-091-g002.jpg" position="float" orientation="portrait" xlink:type="simple" id="oo_211373.jpg"/></fig><fig id="F3" position="float" orientation="portrait"><label>Figure 3.</label><caption><p>Shapes of leaflets. <bold>A</bold> <italic><tp:taxon-name><tp:taxon-name-part taxon-name-part-type="genus" reg="Ceratozamia">C.</tp:taxon-name-part> <tp:taxon-name-part taxon-name-part-type="species" reg="latifolia">latifolia</tp:taxon-name-part></tp:taxon-name></italic> <bold>B</bold> <italic><tp:taxon-name><tp:taxon-name-part taxon-name-part-type="genus" reg="Ceratozamia">C.</tp:taxon-name-part> <tp:taxon-name-part taxon-name-part-type="species" reg="kuesteriana">kuesteriana</tp:taxon-name-part></tp:taxon-name></italic> <bold>C</bold> <italic><tp:taxon-name><tp:taxon-name-part taxon-name-part-type="genus" reg="Ceratozamia">C.</tp:taxon-name-part> <tp:taxon-name-part taxon-name-part-type="species" reg="morettii">morettii</tp:taxon-name-part></tp:taxon-name></italic> <bold>D</bold> <italic><tp:taxon-name><tp:taxon-name-part taxon-name-part-type="genus" reg="Ceratozamia">C.</tp:taxon-name-part> <tp:taxon-name-part taxon-name-part-type="species" reg="sabatoi">sabatoi</tp:taxon-name-part></tp:taxon-name></italic> <bold>E</bold> <italic><tp:taxon-name><tp:taxon-name-part taxon-name-part-type="genus" reg="Ceratozamia">Ceratozamia</tp:taxon-name-part> <tp:taxon-name-part taxon-name-part-type="species" reg="brevifrons">brevifrons</tp:taxon-name-part></tp:taxon-name></italic> <bold>F</bold> <italic><tp:taxon-name><tp:taxon-name-part taxon-name-part-type="genus" reg="Ceratozamia">C.</tp:taxon-name-part> <tp:taxon-name-part taxon-name-part-type="species" reg="chamberlainii">chamberlainii</tp:taxon-name-part></tp:taxon-name></italic> <bold>G</bold> <italic><tp:taxon-name><tp:taxon-name-part taxon-name-part-type="genus" reg="Ceratozamia">C.</tp:taxon-name-part> <tp:taxon-name-part taxon-name-part-type="species" reg="decumbens">decumbens</tp:taxon-name-part></tp:taxon-name></italic> <bold>H</bold> <italic><tp:taxon-name><tp:taxon-name-part taxon-name-part-type="genus" reg="Ceratozamia">C.</tp:taxon-name-part> <tp:taxon-name-part taxon-name-part-type="species" reg="fuscoviridis">fuscoviridis</tp:taxon-name-part></tp:taxon-name></italic> <bold>I</bold> <italic><tp:taxon-name><tp:taxon-name-part taxon-name-part-type="genus" reg="Ceratozamia">C.</tp:taxon-name-part> <tp:taxon-name-part taxon-name-part-type="species" reg="tenuis">tenuis</tp:taxon-name-part></tp:taxon-name></italic> <bold>J</bold> <italic><tp:taxon-name><tp:taxon-name-part taxon-name-part-type="genus" reg="Ceratozamia">C.</tp:taxon-name-part> <tp:taxon-name-part taxon-name-part-type="species" reg="totonacorum">totonacorum</tp:taxon-name-part></tp:taxon-name></italic> <bold>K</bold> <italic><tp:taxon-name><tp:taxon-name-part taxon-name-part-type="genus" reg="Ceratozamia">C.</tp:taxon-name-part> <tp:taxon-name-part taxon-name-part-type="species" reg="delucana">delucana</tp:taxon-name-part></tp:taxon-name></italic> <bold>L</bold> <italic><tp:taxon-name><tp:taxon-name-part taxon-name-part-type="genus" reg="Ceratozamia">C.</tp:taxon-name-part> <tp:taxon-name-part taxon-name-part-type="species" reg="mexicana">mexicana</tp:taxon-name-part></tp:taxon-name></italic>.</p></caption><graphic xmlns:xlink="http://www.w3.org/1999/xlink" xlink:href="phytokeys-100-091-g003.jpg" position="float" orientation="portrait" xlink:type="simple" id="oo_211374.jpg"/></fig></tp:treatment-sec><ref-list><ref id="B44"><mixed-citation xmlns:xlink="http://www.w3.org/1999/xlink" xlink:type="simple">
          <person-group><name name-style="western"><surname>Thiselton-Dyer</surname><given-names>WTT</given-names></name></person-group> (<year>1884</year>) <article-title>Order CXXXVII. <tp:taxon-name><tp:taxon-name-part taxon-name-part-type="family">Cycadaceae</tp:taxon-name-part></tp:taxon-name>. Biologia Centrali-Americana.</article-title> <source>Botany</source> <volume>3</volume>: <fpage>190</fpage>–<lpage>195</lpage>.</mixed-citation></ref><ref id="B40"><mixed-citation xmlns:xlink="http://www.w3.org/1999/xlink" xlink:type="simple">
          <person-group><name name-style="western"><surname>Schuster</surname><given-names>J</given-names></name></person-group> (<year>1932</year>) <tp:taxon-name><tp:taxon-name-part taxon-name-part-type="family">Cycadaceae</tp:taxon-name-part></tp:taxon-name>. In: Engler A (Ed.) Das Pflanzenreich 99: 1−168.</mixed-citation></ref><ref id="B51"><mixed-citation xmlns:xlink="http://www.w3.org/1999/xlink" xlink:type="simple">
          <person-group><name name-style="western"><surname>Vovides</surname><given-names>AP</given-names></name><name name-style="western"><surname>Stevenson</surname><given-names>D</given-names></name><name name-style="western"><surname>Pérez-Farrera</surname><given-names>MA</given-names></name><name name-style="western"><surname>López</surname><given-names>S</given-names></name><name name-style="western"><surname>Avendaño</surname><given-names>S</given-names></name></person-group> (<year>2016</year>) What is <italic><tp:taxon-name><tp:taxon-name-part taxon-name-part-type="genus">Ceratozamia</tp:taxon-name-part> <tp:taxon-name-part taxon-name-part-type="species">mexicana</tp:taxon-name-part></tp:taxon-name></italic> (<tp:taxon-name><tp:taxon-name-part taxon-name-part-type="family">Zamiaceae</tp:taxon-name-part></tp:taxon-name>)? Botanical Sciences 94(2): 419–429. <ext-link xlink:type="simple" ext-link-type="doi" xlink:href="10.17129/botsci.449">https://doi.org/10.17129/botsci.449</ext-link></mixed-citation></ref><ref id="B16"><mixed-citation xmlns:xlink="http://www.w3.org/1999/xlink" xlink:type="simple">
          <person-group><name name-style="western"><surname>McNeil</surname><given-names>J</given-names></name><name name-style="western"><surname>Barrie</surname><given-names>FR</given-names></name><name name-style="western"><surname>Buck</surname><given-names>WR</given-names></name><name name-style="western"><surname>Demoulin</surname><given-names>V</given-names></name><name name-style="western"><surname>Greuter</surname><given-names>W</given-names></name><name name-style="western"><surname>Hawksworth</surname><given-names>DL</given-names></name><name name-style="western"><surname>Herendeen</surname><given-names>PS</given-names></name><name name-style="western"><surname>Knapp</surname><given-names>S</given-names></name><name name-style="western"><surname>Marhold</surname><given-names>K</given-names></name><name name-style="western"><surname>Prado</surname><given-names>J</given-names></name><name name-style="western"><surname>Prud’homme van Reine</surname><given-names>WF</given-names></name><name name-style="western"><surname>Smith</surname><given-names>GF</given-names></name><name name-style="western"><surname>Wiersema</surname><given-names>JH</given-names></name><name name-style="western"><surname>Turland</surname><given-names>NJ</given-names></name></person-group> (<year>2012</year>) International code of nomenclature for algae, fungi and plants (Melbourne code): adopted by the Eighteenth International Botanical Congress Melbourne, Australia. [Regnum Vegetabile 154] Koeltz Scientific Books, Königstein, Germany.</mixed-citation></ref><ref id="B6"><mixed-citation xmlns:xlink="http://www.w3.org/1999/xlink" xlink:type="simple">
          <person-group><name name-style="western"><surname>Chamberlain</surname><given-names>CJ</given-names></name></person-group> (<year>1912</year>) <article-title>Morphology of <italic><tp:taxon-name><tp:taxon-name-part taxon-name-part-type="genus">Ceratozamia</tp:taxon-name-part></tp:taxon-name></italic>. Botanical Gazette (Chicago, Ill.</article-title> <source>)</source> <volume>53</volume>(<issue>1</issue>): <fpage>1</fpage>–<lpage>19</lpage>. <ext-link xlink:type="simple" ext-link-type="doi" xlink:href="10.1086/330707">https://doi.org/10.1086/330707</ext-link></mixed-citation></ref></ref-list></tp:taxon-treatment>
