# Supplementary material for: Taxonomic review of Ceratozamia (Zamiaceae) in the Sierra Madre Oriental, Mexico
Source: PhytoKeys. 2018 Jun 21;(100):91–124. doi: 10.3897/phytokeys.100.23152 (PMC6023955; doi:10.3897/phytokeys.100.23152)
Supplement: XML Treatment for Ceratozamia totonacorum [file phytokeys.100.23152-treatment13.xml]

<!DOCTYPE tp:taxon-treatment
  PUBLIC "-//TaxonX//DTD Taxonomic Treatment Publishing DTD v0 20100105//EN" "tax-treatment-NSO.dtd">
<tp:taxon-treatment xmlns:tp="http://www.plazi.org/taxpub"><tp:treatment-meta><kwd-group><label>Taxon classification</label><kwd><named-content xmlns:xlink="http://www.w3.org/1999/xlink" content-type="kingdom">Plantae</named-content></kwd><kwd><named-content xmlns:xlink="http://www.w3.org/1999/xlink" content-type="order">Cycadales</named-content></kwd><kwd><named-content xmlns:xlink="http://www.w3.org/1999/xlink" content-type="family">Zamiaceae</named-content></kwd></kwd-group><mixed-citation publication-type="journal"><person-group><name><surname>Martínez-Domínguez</surname><given-names>Lilí</given-names></name><name><surname>Nicolalde-Morejón</surname><given-names>Fernando</given-names></name><name><surname>Vergara-Silva</surname><given-names>Francisco</given-names></name><name><surname>Stevenson</surname><given-names>Dennis Wm.</given-names></name></person-group><article-title>Taxonomic review of <italic><tp:taxon-name><tp:taxon-name-part taxon-name-part-type="genus" reg="Ceratozamia">Ceratozamia</tp:taxon-name-part></tp:taxon-name></italic> (<tp:taxon-name><tp:taxon-name-part taxon-name-part-type="family">Zamiaceae</tp:taxon-name-part></tp:taxon-name>) in the Sierra Madre Oriental, Mexico</article-title><source>PhytoKeys</source><day>21</day><month>6</month><year>2018</year><volume>2018</volume><issue>100</issue><fpage>91</fpage><lpage>124</lpage><pub-id pub-id-type="doi">10.3897/phytokeys.100.23152</pub-id></mixed-citation></tp:treatment-meta><tp:nomenclature><label>13.</label><tp:taxon-name>
              <tp:taxon-name-part taxon-name-part-type="genus" reg="Ceratozamia">Ceratozamia</tp:taxon-name-part>
              <tp:taxon-name-part taxon-name-part-type="species" reg="totonacorum">totonacorum</tp:taxon-name-part>
            </tp:taxon-name><tp:taxon-authority>Mart.-Domínguez &amp; Nic.-Mor. Brittonia. 2017.</tp:taxon-authority><xref ref-type="fig" rid="F3">Figure 3J</xref></tp:nomenclature><tp:treatment-sec sec-type="material" id="SECID0EUOBI"><title>Type.</title><p>MEXICO. Puebla: Jonotla, 9 Jun. 2015, <italic>L. Martínez-Domínguez</italic> &amp; <italic>F. Nicolalde-Morejón 618</italic> ♀ (holotype: CIB).</p></tp:treatment-sec><tp:treatment-sec sec-type="description" id="SECID0E5OBI"><title>Description.</title><p>
              <italic>Stem</italic> epigeous, erect and decumbent, 10–45 cm in length, 10–25 cm in diameter. <italic>Cataphylls</italic> persistent, densely tomentose at emergence, reddish-brown and glabrous at maturity, triangular, apex acuminate, 2–5 × 1.2–2.5 cm at base. <italic>Leaves</italic> 10–55, descending, 90–265 cm, brown at emergence, with brown pubescence, glabrous at maturity. <italic>Petiole</italic> terete, straight, 30–70 cm, armed with long and thin prickles, green in adult leaves. <italic>Rachis</italic> terete, straight, 85–181 cm, armed with prickles, green in adult leaves. <italic>Leaflets</italic> 11–33, oblong, mostly planar, not basally falcate and occasionally falcate, papyraceous, flat, opposite to subopposite, plane, green, adaxial side glabrous and glaucous, abaxial side glaucous, acuminate apex, symmetric apex, attenuate at base, with conspicuous and light green veins; median leaflets 17–40 × 2.7–4.2 cm, 2–5.6 cm between leaflets; articulations green, 0.5–1.3 cm wide. <italic>Polliniferous strobilus</italic> generally solitary (1–2), cylindrical, erect, 29–31 cm in length, 5.4–5.6 cm in diameter, greenish- yellow at emergence, yellow with brown pubescence at maturity; peduncle tomentose, light brown, 9–12 cm in length, 1.5–2 cm in diameter; microsporophylls 1.5–2.2 × 1.3–1.8 cm, non-recurved distal face. <italic>Ovuliferous strobilus</italic> solitary, cylindrical, erect or pendular, 20.5–26 cm in length, 8.5–9.3 cm in diameter, light green and glaucous, with orange to light brown pubescence at emergence, green with yellowish-brown trichomes at maturity, acuminate apex; peduncle tomentose, light brown, 10–11.2 cm in length, 1.3–1.5 cm in diameter; megasporophylls 74–92, 1.6–2.2 × 2.6–3.4 cm, prominent distal face, right angle between horns. <italic>Seeds</italic> ovoid, sarcotesta whitish-red when immature, cream to light brown at maturity; 3.3–4.0 cm in length, 0.8–1.2 cm in diameter.</p></tp:treatment-sec><tp:treatment-sec sec-type="distribution" id="SECID0EWPBI"><title>Distribution and habitat.</title><p>Endemic to Mexico in the Sierra Norte of Puebla mountain region on rocky outcrops in exposed walls up to 80 m at 600−1,050 m (Fig. <xref ref-type="fig" rid="F8">8</xref>). It inhabits the transition zone between cloud forest and evergreen tropical forest.</p></tp:treatment-sec><tp:treatment-sec sec-type="etymology" id="SECID0EAQBI"><title>Etymology.</title><p>The specific epithet makes reference to the Totonaco ethnic group of Santiago Ecatlán in Sierra Norte of Puebla, whose residents use and manage this species in local cultural contexts related to rituals.</p></tp:treatment-sec><tp:treatment-sec sec-type="Distinguishing features" id="SECID0EFQBI"><title>Distinguishing features.</title><p>This species is distinguished by its petioles with abundant and long, thin prickles, brown leaves at emergence, but the colour disappears in the adult leaves; leaflets are oblong and papyraceous with asymmetric apex. Ovulate strobilus yellowish-green with brown trichomes.</p></tp:treatment-sec><tp:treatment-sec sec-type="material" id="SECID0EKQBI"><title>Specimens examined.</title><p>MEXICO. <bold>Hidalgo</bold>: Huehuetla, <italic>A. P. Vovides 23</italic> (XAL). <bold>Puebla</bold>: Jonotla, <italic>F. Nicolalde-Morejón et al. 1948</italic> ♂ (CIB), <italic>1956</italic> (MEXU), <italic>1957</italic> (NY), <italic>1949-1955</italic> (CIB), <italic>1958-1967</italic> (CIB), <italic>F. Nicolalde-Morejón et al. 1966</italic> (CIB), <italic>L. Martínez-Domínguez &amp; F. Nicolalde-Morejón 619</italic> ♀ (CIB); Pahuatlán, <italic>G. Toriz et al. 226</italic> (MEXU); Tlapacoyan, <italic>E. Meza P. 14</italic> (XAL). <bold>Veracruz</bold>: Tlachichilco, <italic>A. Rincón G. et al. 2584</italic> (XAL), <italic>2585</italic> (MEXU, XAL).</p></tp:treatment-sec><tp:treatment-sec><!--Section generated to contain objects referenced in tp:taxon-treatment.--><fig id="F3" position="float" orientation="portrait"><label>Figure 3.</label><caption><p>Shapes of leaflets. <bold>A</bold> <italic><tp:taxon-name><tp:taxon-name-part taxon-name-part-type="genus" reg="Ceratozamia">C.</tp:taxon-name-part> <tp:taxon-name-part taxon-name-part-type="species" reg="latifolia">latifolia</tp:taxon-name-part></tp:taxon-name></italic> <bold>B</bold> <italic><tp:taxon-name><tp:taxon-name-part taxon-name-part-type="genus" reg="Ceratozamia">C.</tp:taxon-name-part> <tp:taxon-name-part taxon-name-part-type="species" reg="kuesteriana">kuesteriana</tp:taxon-name-part></tp:taxon-name></italic> <bold>C</bold> <italic><tp:taxon-name><tp:taxon-name-part taxon-name-part-type="genus" reg="Ceratozamia">C.</tp:taxon-name-part> <tp:taxon-name-part taxon-name-part-type="species" reg="morettii">morettii</tp:taxon-name-part></tp:taxon-name></italic> <bold>D</bold> <italic><tp:taxon-name><tp:taxon-name-part taxon-name-part-type="genus" reg="Ceratozamia">C.</tp:taxon-name-part> <tp:taxon-name-part taxon-name-part-type="species" reg="sabatoi">sabatoi</tp:taxon-name-part></tp:taxon-name></italic> <bold>E</bold> <italic><tp:taxon-name><tp:taxon-name-part taxon-name-part-type="genus" reg="Ceratozamia">Ceratozamia</tp:taxon-name-part> <tp:taxon-name-part taxon-name-part-type="species" reg="brevifrons">brevifrons</tp:taxon-name-part></tp:taxon-name></italic> <bold>F</bold> <italic><tp:taxon-name><tp:taxon-name-part taxon-name-part-type="genus" reg="Ceratozamia">C.</tp:taxon-name-part> <tp:taxon-name-part taxon-name-part-type="species" reg="chamberlainii">chamberlainii</tp:taxon-name-part></tp:taxon-name></italic> <bold>G</bold> <italic><tp:taxon-name><tp:taxon-name-part taxon-name-part-type="genus" reg="Ceratozamia">C.</tp:taxon-name-part> <tp:taxon-name-part taxon-name-part-type="species" reg="decumbens">decumbens</tp:taxon-name-part></tp:taxon-name></italic> <bold>H</bold> <italic><tp:taxon-name><tp:taxon-name-part taxon-name-part-type="genus" reg="Ceratozamia">C.</tp:taxon-name-part> <tp:taxon-name-part taxon-name-part-type="species" reg="fuscoviridis">fuscoviridis</tp:taxon-name-part></tp:taxon-name></italic> <bold>I</bold> <italic><tp:taxon-name><tp:taxon-name-part taxon-name-part-type="genus" reg="Ceratozamia">C.</tp:taxon-name-part> <tp:taxon-name-part taxon-name-part-type="species" reg="tenuis">tenuis</tp:taxon-name-part></tp:taxon-name></italic> <bold>J</bold> <italic><tp:taxon-name><tp:taxon-name-part taxon-name-part-type="genus" reg="Ceratozamia">C.</tp:taxon-name-part> <tp:taxon-name-part taxon-name-part-type="species" reg="totonacorum">totonacorum</tp:taxon-name-part></tp:taxon-name></italic> <bold>K</bold> <italic><tp:taxon-name><tp:taxon-name-part taxon-name-part-type="genus" reg="Ceratozamia">C.</tp:taxon-name-part> <tp:taxon-name-part taxon-name-part-type="species" reg="delucana">delucana</tp:taxon-name-part></tp:taxon-name></italic> <bold>L</bold> <italic><tp:taxon-name><tp:taxon-name-part taxon-name-part-type="genus" reg="Ceratozamia">C.</tp:taxon-name-part> <tp:taxon-name-part taxon-name-part-type="species" reg="mexicana">mexicana</tp:taxon-name-part></tp:taxon-name></italic>.</p></caption><graphic xmlns:xlink="http://www.w3.org/1999/xlink" xlink:href="phytokeys-100-091-g003.jpg" position="float" orientation="portrait" xlink:type="simple" id="oo_211374.jpg"/></fig><fig id="F8" position="float" orientation="portrait"><label>Figure 8.</label><caption><p>Distribution map of <italic><tp:taxon-name><tp:taxon-name-part taxon-name-part-type="genus" reg="Ceratozamia">Ceratozamia</tp:taxon-name-part> <tp:taxon-name-part taxon-name-part-type="species" reg="tenuis">tenuis</tp:taxon-name-part></tp:taxon-name></italic>, <italic><tp:taxon-name><tp:taxon-name-part taxon-name-part-type="genus" reg="Ceratozamia">C.</tp:taxon-name-part> <tp:taxon-name-part taxon-name-part-type="species" reg="totonacorum">totonacorum</tp:taxon-name-part></tp:taxon-name></italic>, <italic><tp:taxon-name><tp:taxon-name-part taxon-name-part-type="genus" reg="Ceratozamia">C.</tp:taxon-name-part> <tp:taxon-name-part taxon-name-part-type="species" reg="morettii">morettii</tp:taxon-name-part></tp:taxon-name></italic>, <italic><tp:taxon-name><tp:taxon-name-part taxon-name-part-type="genus" reg="Ceratozamia">C.</tp:taxon-name-part> <tp:taxon-name-part taxon-name-part-type="species" reg="mexicana">mexicana</tp:taxon-name-part></tp:taxon-name></italic>, <italic><tp:taxon-name><tp:taxon-name-part taxon-name-part-type="genus" reg="Ceratozamia">C.</tp:taxon-name-part> <tp:taxon-name-part taxon-name-part-type="species" reg="delucana">delucana</tp:taxon-name-part></tp:taxon-name></italic>, <italic><tp:taxon-name><tp:taxon-name-part taxon-name-part-type="genus" reg="Ceratozamia">C.</tp:taxon-name-part> <tp:taxon-name-part taxon-name-part-type="species" reg="decumbens">decumbens</tp:taxon-name-part></tp:taxon-name></italic> and <italic><tp:taxon-name><tp:taxon-name-part taxon-name-part-type="genus" reg="Ceratozamia">C.</tp:taxon-name-part> <tp:taxon-name-part taxon-name-part-type="species" reg="brevifrons">brevifrons</tp:taxon-name-part></tp:taxon-name></italic>.</p></caption><graphic xmlns:xlink="http://www.w3.org/1999/xlink" xlink:href="phytokeys-100-091-g008.jpg" position="float" orientation="portrait" xlink:type="simple" id="oo_211379.jpg"/></fig></tp:treatment-sec></tp:taxon-treatment>
