# Supplementary material for: Taxonomic review of Ceratozamia (Zamiaceae) in the Sierra Madre Oriental, Mexico
Source: PhytoKeys. 2018 Jun 21;(100):91–124. doi: 10.3897/phytokeys.100.23152 (PMC6023955; doi:10.3897/phytokeys.100.23152)
Supplement: XML Treatment for Ceratozamia zaragozae [file phytokeys.100.23152-treatment14.xml]

<!DOCTYPE tp:taxon-treatment
  PUBLIC "-//TaxonX//DTD Taxonomic Treatment Publishing DTD v0 20100105//EN" "tax-treatment-NSO.dtd">
<tp:taxon-treatment xmlns:tp="http://www.plazi.org/taxpub"><tp:treatment-meta><kwd-group><label>Taxon classification</label><kwd><named-content xmlns:xlink="http://www.w3.org/1999/xlink" content-type="kingdom">Plantae</named-content></kwd><kwd><named-content xmlns:xlink="http://www.w3.org/1999/xlink" content-type="order">Cycadales</named-content></kwd><kwd><named-content xmlns:xlink="http://www.w3.org/1999/xlink" content-type="family">Zamiaceae</named-content></kwd></kwd-group><mixed-citation publication-type="journal"><person-group><name><surname>Martínez-Domínguez</surname><given-names>Lilí</given-names></name><name><surname>Nicolalde-Morejón</surname><given-names>Fernando</given-names></name><name><surname>Vergara-Silva</surname><given-names>Francisco</given-names></name><name><surname>Stevenson</surname><given-names>Dennis Wm.</given-names></name></person-group><article-title>Taxonomic review of <italic><tp:taxon-name><tp:taxon-name-part taxon-name-part-type="genus" reg="Ceratozamia">Ceratozamia</tp:taxon-name-part></tp:taxon-name></italic> (<tp:taxon-name><tp:taxon-name-part taxon-name-part-type="family">Zamiaceae</tp:taxon-name-part></tp:taxon-name>) in the Sierra Madre Oriental, Mexico</article-title><source>PhytoKeys</source><day>21</day><month>6</month><year>2018</year><volume>2018</volume><issue>100</issue><fpage>91</fpage><lpage>124</lpage><pub-id pub-id-type="doi">10.3897/phytokeys.100.23152</pub-id></mixed-citation></tp:treatment-meta><tp:nomenclature><label>14.</label><tp:taxon-name>
              <tp:taxon-name-part taxon-name-part-type="genus" reg="Ceratozamia">Ceratozamia</tp:taxon-name-part>
              <tp:taxon-name-part taxon-name-part-type="species" reg="zaragozae">zaragozae</tp:taxon-name-part>
            </tp:taxon-name><tp:taxon-authority>Medellín-Leal. Brittonia 15: 175–176. 1963.</tp:taxon-authority><xref ref-type="fig" rid="F4">Figures 4B</xref><xref ref-type="fig" rid="F5">, 5C</xref><!--PageBreak--></tp:nomenclature><tp:treatment-sec sec-type="material" id="SECID0E3SBI"><title>Type.</title><p>MEXICO. San Luis Potosí: Río Verde, 22 Jul. 1962. <italic>F. Medellín-Leal 1452</italic> (holotype: SLPM; isotypes: ENCB, MICH, US).</p></tp:treatment-sec><tp:treatment-sec sec-type="description" id="SECID0EETBI"><title>Description.</title><p>
              <italic>Stem</italic> semihypogeous, erect, 10–20 cm in length, 10–15 cm in diameter. <italic>Cataphylls</italic> persistent, densely tomentose at emergence, reddish-brown and partially tomentose at maturity, triangular, apex acuminate, 1.8–2.5 × 1–2 cm at base. <italic>Leaves</italic> 3–27, ascending, 95–202 cm, reddish-brown at emergence with whitish-grey <!--PageBreak-->pubescence, glabrous at maturity. <italic>Petiole</italic> terete, twisted, 11–36 cm, unarmed, green in adult leaves. <italic>Rachis</italic> terete, twisted, 40–77 cm, unarmed, green in adult leaves. <italic>Leaflets</italic> 25–46, linear, mostly planar, basally falcate, membranaceous, strongly caniculate, opposite to subopposite, plane, green, adaxial and abaxial side glabrous, acute apex, symmetric apex, attenuate at base, with conspicuous and light green veins; median leaflets 17–31.5 × 0.4–0.7 cm, 0.8–2.3 cm between leaflets; articulations yellow, 0.2–0.3 cm wide. <italic>Polliniferous strobilus</italic> solitary, cylindrical, erect, 15–19 cm in length, 2–3.5 cm in diameter, greenish with reddish-brown pubescence at emergence, reddish-brown at maturity; peduncle tomentose, reddish-brown to brown, 5–8 cm in length, 1.5–1.8 cm in diameter; microsporophylls 0.8–1.2 × 0.3–0.6 cm, non-recurved distal face. <italic>Ovuliferous strobilus</italic> solitary, cylindrical, erect, 8.2–12 cm in length, 5.8–7 cm in diameter, green with scarcely reddish-brown trichomes at emergence, dark green at maturity, acute apex; peduncle tomentose, brown, 6–9 cm in length, 0.9–1.2 cm in diameter; megasporophylls 24–49, 2.2–3.7 × 2–2.6 cm, truncate distal face, obtuse angle between horns. <italic>Seeds</italic> ovoid, sarcotesta light brown at maturity, 2–2.8 cm in length, 1.8–2 cm in diameter.</p></tp:treatment-sec><tp:treatment-sec sec-type="distribution" id="SECID0E5TBI"><title>Distribution and habitat.</title><p>Endemic to Mexico in a small mountain range in South Central San Luis Potosí at 1,500–1,800 m elevation (Fig. <xref ref-type="fig" rid="F9">9</xref>). The vegetation type of the habitat is pine-oak forest.</p><fig id="F9" position="float" orientation="portrait"><label>Figure 9.</label><caption><p>Distribution map of <italic><tp:taxon-name><tp:taxon-name-part taxon-name-part-type="genus" reg="Ceratozamia">Ceratozamia</tp:taxon-name-part> <tp:taxon-name-part taxon-name-part-type="species" reg="sabatoi">sabatoi</tp:taxon-name-part></tp:taxon-name></italic>, <italic><tp:taxon-name><tp:taxon-name-part taxon-name-part-type="genus" reg="Ceratozamia">C.</tp:taxon-name-part> <tp:taxon-name-part taxon-name-part-type="species" reg="latifolia">latifolia</tp:taxon-name-part></tp:taxon-name></italic>, <italic><tp:taxon-name><tp:taxon-name-part taxon-name-part-type="genus" reg="Ceratozamia">C.</tp:taxon-name-part> <tp:taxon-name-part taxon-name-part-type="species" reg="zaragozae">zaragozae</tp:taxon-name-part></tp:taxon-name></italic>, <italic><tp:taxon-name><tp:taxon-name-part taxon-name-part-type="genus" reg="Ceratozamia">C.</tp:taxon-name-part> <tp:taxon-name-part taxon-name-part-type="species" reg="kuesteriana">kuesteriana</tp:taxon-name-part></tp:taxon-name></italic>, <italic><tp:taxon-name><tp:taxon-name-part taxon-name-part-type="genus" reg="Ceratozamia">C.</tp:taxon-name-part> <tp:taxon-name-part taxon-name-part-type="species" reg="hildae">hildae</tp:taxon-name-part></tp:taxon-name></italic>, <italic><tp:taxon-name><tp:taxon-name-part taxon-name-part-type="genus" reg="Ceratozamia">C.</tp:taxon-name-part> <tp:taxon-name-part taxon-name-part-type="species" reg="fuscoviridis">fuscoviridis</tp:taxon-name-part></tp:taxon-name></italic> and <italic><tp:taxon-name><tp:taxon-name-part taxon-name-part-type="genus" reg="Ceratozamia">C.</tp:taxon-name-part> <tp:taxon-name-part taxon-name-part-type="species" reg="chamberlainii">chamberlainii</tp:taxon-name-part></tp:taxon-name></italic>.</p></caption><graphic xmlns:xlink="http://www.w3.org/1999/xlink" xlink:href="phytokeys-100-091-g009.jpg" position="float" orientation="portrait" xlink:type="simple" id="oo_211380.jpg"/></fig></tp:treatment-sec><tp:treatment-sec sec-type="etymology" id="SECID0ECXBI"><title>Etymology.</title><p>The specific epithet is refers to General Ignacio Zaragoza, a hero of the Battle of Puebla (May 1862) against the French Army.</p></tp:treatment-sec><tp:treatment-sec sec-type="Distinguishing features" id="SECID0EHXBI"><title>Distinguishing features.</title><p>This species is distinguished by having petiole and rachis unarmed and twisted. Leaflets are lanceolate, mostly planar, not basally falcate, membranaceous and caniculate, with symmetric apex.</p></tp:treatment-sec><tp:treatment-sec sec-type="material" id="SECID0EMXBI"><title>Specimens examined.</title><p>MEXICO. <bold>San Luis Potosí</bold>: Río Verde, <italic>A. G. Mendoza &amp; L. Vargas 1389</italic> (MEXU), <italic>A. P. Vovides 435</italic> (XAL), <italic>E. Molseed 34</italic> (MEXU), <italic>F. Nicolalde-Morejón et al. 2307-2319</italic> (CIB), <italic>L. Martínez-Domínguez et al. 792-808</italic> (CIB), T. <italic>Walters et al. TW-2001-07</italic> (MEXU, XAL).</p><fig id="F10" position="float" orientation="portrait"><label>Figure 10.</label><caption><p>
                  <italic><tp:taxon-name><tp:taxon-name-part taxon-name-part-type="genus" reg="Ceratozamia">Ceratozamia</tp:taxon-name-part> <tp:taxon-name-part taxon-name-part-type="species" reg="latifolia">latifolia</tp:taxon-name-part></tp:taxon-name></italic>.</p></caption><graphic xmlns:xlink="http://www.w3.org/1999/xlink" xlink:href="phytokeys-100-091-g010.jpg" position="float" orientation="portrait" xlink:type="simple" id="oo_211381.jpg"/></fig><fig id="F11" position="float" orientation="portrait"><label>Figure 11.</label><caption><p>
                  <italic><tp:taxon-name><tp:taxon-name-part taxon-name-part-type="genus" reg="Ceratozamia">Ceratozamia</tp:taxon-name-part> <tp:taxon-name-part taxon-name-part-type="species" reg="mexicana">mexicana</tp:taxon-name-part></tp:taxon-name></italic>. <bold>A</bold> Adult plant in habit <bold>B</bold> Leaf at emergence <bold>C</bold> Detail of pollen strobili <bold>D</bold> Microsporophyll <bold>E</bold> Megasporophyll <bold>F</bold> Detail of ovulate strobili <bold>G</bold> Seeds.</p></caption><graphic xmlns:xlink="http://www.w3.org/1999/xlink" xlink:href="phytokeys-100-091-g011.jpg" position="float" orientation="portrait" xlink:type="simple" id="oo_211382.jpg"/></fig></tp:treatment-sec><tp:treatment-sec><!--Section generated to contain objects referenced in tp:taxon-treatment.--><fig id="F4" position="float" orientation="portrait"><label>Figure 4.</label><caption><p>Types of leaves and leaflets. <bold>A</bold> Linear petiole and rachis with clustered leaflets <bold>B</bold> Twisted petioles and rachis, with opposite to subopposite leaflets.</p></caption><graphic xmlns:xlink="http://www.w3.org/1999/xlink" xlink:href="phytokeys-100-091-g004.jpg" position="float" orientation="portrait" xlink:type="simple" id="oo_211375.jpg"/></fig><fig id="F5" position="float" orientation="portrait"><label>Figure 5.</label><caption><p>Shapes of ovuliferous strobili. <bold>A</bold> <italic><tp:taxon-name><tp:taxon-name-part taxon-name-part-type="genus" reg="Ceratozamia">Ceratozamia</tp:taxon-name-part> <tp:taxon-name-part taxon-name-part-type="species" reg="latifolia">latifolia</tp:taxon-name-part></tp:taxon-name></italic> <bold>B</bold> <italic><tp:taxon-name><tp:taxon-name-part taxon-name-part-type="genus" reg="Ceratozamia">C.</tp:taxon-name-part> <tp:taxon-name-part taxon-name-part-type="species" reg="decumbens">decumbens</tp:taxon-name-part></tp:taxon-name></italic> <bold>C</bold> <italic><tp:taxon-name><tp:taxon-name-part taxon-name-part-type="genus" reg="Ceratozamia">C.</tp:taxon-name-part> <tp:taxon-name-part taxon-name-part-type="species" reg="zaragozae">zaragozae</tp:taxon-name-part></tp:taxon-name></italic>.</p></caption><graphic xmlns:xlink="http://www.w3.org/1999/xlink" xlink:href="phytokeys-100-091-g005.jpg" position="float" orientation="portrait" xlink:type="simple" id="oo_211376.jpg"/></fig></tp:treatment-sec></tp:taxon-treatment>
